# Supplementary material for: Transcriptome Analyses Reveal Expression Profiles of Morphologically Undifferentiated and Differentiated Gonads of Yangtze Sturgeon Acipenser dabryanus
Source: Genes (Basel). 2023 Nov 9;14(11):2058. doi: 10.3390/genes14112058 (PMC10671670; doi:10.3390/genes14112058)
Supplement: Supplementary file 1 [file genes-14-02058-s001.zip]

Archive with 1 entries (1 files):
- genes-2668763-supplementary.xlsx
