# Supplementary material for: Transcriptome Analyses Reveal Expression Profiles of Morphologically Undifferentiated and Differentiated Gonads of Yangtze Sturgeon Acipenser dabryanus
Source: Genes (Basel). 2023 Nov 9;14(11):2058. doi: 10.3390/genes14112058 (PMC10671670; doi:10.3390/genes14112058)
Supplement: Supplementary file 1 [file genes-14-02058-s001.zip › genes-2668763-supplementary.xlsx]

## Sheet: Figure S1
Figure S1. Transverse section of female and male gonads at four developmental stages including 30 dph, 70 dph, 80 dph, 90 dph and 180 dph.

## Sheet: Figure S2
Figure S2. Cluster analysis of DEGs in the three comparison groups. AD30F represents the group of female gonads at 30 days post hatching (dph); AD30M represents the group of male gonads at 30 dph; AD80F represents the group of female gonads at 80 dph; AD80M represents the group of male gonads at 80 dph; AD180F represents the group of female gonads at 180 dph; AD180M represents the group of male g…

## Sheet: Table S1
Table S1. Information of high-throughput sequencing data from gonads at the three developmental stages.
Sample name	Clean bases (Gb)	Q20 (%)	Q30 (%)	GC (%)
AD30-F1	8.87	96.38	91.37	46.78
AD30-F2	8.74	97.15	92.78	45.03
AD30-F3	8.78	97.37	93.23	50.26
AD30-M1	8.73	96.78	91.97	48.96
AD30-M2	8.15	97.1	92.62	48.7
AD30-M3	9.05	96.95	92.27	50.18
AD80-F1	8.8	96.33	91.18	47.51
AD80-F2	8.98	96.14	90.85	48.09
AD80-F3	8.74	97.34	93.12	47.86
AD80-M1	9.18	97.29	93.02	47.86
AD80-M2	8.44	97.31	93.09	48.24
AD80-M3	9.33	96.32	91.15	46.99
AD180-F1	9.84	97.46	93.05	48
AD180-F2	8.54	97.58	93.3	47.82
AD180-F3	8.28	95.86	89.12	47.55
AD180-M1	9.21	97.19	92.34	48.06
AD180-M2	8.96	97.3	92.54	47.59
AD180-M3	9.55	97.52	93.09	47.98

## Sheet: Table S2
Table S2. Statistics of the de novo assembly of all clean data.
	Number	Mean length (bp)	Median length (bp)	N50 (bp)	N90 (bp)
Transcripts	698487	627	365	930	263
Unigenes	436558	828	547	1186	370

## Sheet: Table S3
Table S3. Summary of unigenes annotated in seven public databases.
	Number of genes	Percentage (%)
Annotated in Nr (NCBI Non-Redundant Protein Sequence Database)	150601	34.49
Annotated in Nt (NCBI Nucleotide Sequence Database)	119641	27.4
Annotated in KEGG (Kyoto Encyclopedia of Genes and Genomes Database)	60030	13.75
Annotated in Swiss-Prot Database	125995	28.86
Annotated in Pfam (Protein families database)	129008	29.55
Annotated in GO (Gene Ontology database)	129567	29.67
Annotated in KOG (Clusters of orthologous groups for eukaryotic complete genomes database)	47525	10.88
Annotated in all Databases	18977	4.34
Annotated in at least one Database	217367	49.79
Total Unigenes	436558	100

## Sheet: Table S4
Table S4. Differentially expressed genes between female and male gonads at the three developmental stages.
At 30 days post hatching
gene_id	AD30F_readcount	AD30M_readcount	log2FoldChange	pval	padj	Gene Length	NR GI	NR ID	NR Score	NR Evalue	NR Description	NT GI	NT ID	NT Score	NT Evalue	NT Description	KO ID	KO Name	KO Description	Http Link	Swissprot ID	Swissprot Score	Swissprot Evalue	Swissprot Description	PFAM ID	PFAM description	Gene Ontology Biological Pathway	BP Description	Gene Ontology Molecular Function	MF Description	Gene Ontology Cellular Component	CC Description	KOG ID	KOG Description
Cluster-57245.197481	653.18	0.336488	10.73	2.9524e-13	9.7007e-08	380	597757318	XP_007240392.1	226	1.5e-16	PREDICTED: creatine kinase B-type [Astyanax mexicanus]	723575211	XM_010309314.1	38	1.196e-08	PREDICTED: Balearica regulorum gibbericeps creatine kinase U-type, mitochondrial (LOC104640825), mRNA	K00933	E2.7.3.2	creatine kinase	http://www.genome.jp/dbget-bin/www_bget?ko:K00933	P05122	225	8.2e-18	Creatine kinase B-type OS=Gallus gallus GN=CKB PE=1 SV=1	PF00217	ATP:guanido phosphotransferase, C-terminal catalytic domain	--	--	GO:0016772//GO:0016301	transferase activity, transferring phosphorus-containing groups//kinase activity	--	--	--	--
Cluster-57245.188203	0	160.265	-9.9677	1.233e-12	2.0256e-07	349	--	--	--	--	--	--	--	--	--	--	--	--	--	--	--	--	--	--	--	--	--	--	--	--	--	--	--	--
Cluster-57245.160168	0	171.408	-10.066	3.2371e-12	2.7547e-07	2769	573886508	XP_006631103.1	2899	0	PREDICTED: IQ motif and SEC7 domain-containing protein 1-like isoform X2 [Lepisosteus oculatus]	573886507	XM_006631040.1	1207	0	PREDICTED: Lepisosteus oculatus IQ motif and SEC7 domain-containing protein 1-like (LOC102693611), transcript variant X2, mRNA	K12495	IQSEC	IQ motif and SEC7 domain-containing protein	http://www.genome.jp/dbget-bin/www_bget?ko:K12495	Q8R0S2	2481	1.5e-278	IQ motif and SEC7 domain-containing protein 1 OS=Mus musculus GN=Iqsec1 PE=1 SV=2	PF01369	Sec7 domain	GO:0032012//GO:0043087	regulation of ARF protein signal transduction//regulation of GTPase activity	GO:0005086	ARF guanyl-nucleotide exchange factor activity	--	--	KOG0931	Predicted guanine nucleotide exchange factor, contains Sec7 domain
Cluster-57245.36323	633.73	14.8905	5.4177	3.3535e-12	2.7547e-07	350	--	--	--	--	--	--	--	--	--	--	--	--	--	--	--	--	--	--	--	--	--	--	--	--	--	--	--	--
Cluster-57245.172094	0	124.36	-9.603	1.8165e-11	1.1937e-06	982	573887206	XP_006631383.1	1127	1.3e-120	PREDICTED: tubulointerstitial nephritis antigen-like [Lepisosteus oculatus]	768933313	XM_011608923.1	275	5.84115e-140	PREDICTED: Takifugu rubripes tubulointerstitial nephritis antigen-like 1 (tinagl1), mRNA	--	--	--	--	Q99JR5	997	6.4e-107	Tubulointerstitial nephritis antigen-like OS=Mus musculus GN=Tinagl1 PE=1 SV=1	PF00112//PF03051//PF08039	Papain family cysteine protease//Peptidase C1-like family//Mitochondrial proteolipid	GO:0006508	proteolysis	GO:0004197//GO:0008234	cysteine-type endopeptidase activity//cysteine-type peptidase activity	GO:0005739	mitochondrion	KOG1543	Cysteine proteinase Cathepsin L
Cluster-57245.34815	1075.26	54.808	4.2949	2.6804e-11	1.4678e-06	629	820124433	KKX03203.1	153	7.4e-08	hypothetical protein Z043_21396 [Scleropages formosus]	--	--	--	--	--	--	--	--	--	--	--	--	--	--	--	--	--	--	--	--	--	--	--
Cluster-57245.82669	0	115.786	-9.4996	3.3149e-11	1.556e-06	3422	--	--	--	--	--	--	--	--	--	--	--	--	--	--	--	--	--	--	--	--	--	--	--	--	--	--	--	--
Cluster-57245.243734	0	105.156	-9.3602	4.637e-11	1.9045e-06	2782	573878303	XP_006627383.1	2188	3.5e-243	PREDICTED: arachidonate 8S-lipoxygenase-like [Lepisosteus oculatus]	573878302	XM_006627320.1	250	1.33518e-125	PREDICTED: Lepisosteus oculatus arachidonate 8S-lipoxygenase-like (LOC102689451), mRNA	--	--	--	--	D3ZKX9	1508	1e-165	Hydroperoxide isomerase ALOXE3 OS=Rattus norvegicus GN=Aloxe3 PE=1 SV=1	PF01477//PF00305	PLAT/LH2 domain//Lipoxygenase	GO:0055114	oxidation-reduction process	GO:0005515//GO:0046872//GO:0016702	protein binding//metal ion binding//oxidoreductase activity, acting on single donors with incorporation of molecular oxygen, incorporation of two atoms of oxygen	--	--	--	--
Cluster-57245.57485	0	121.71	-9.5708	6.6964e-11	2.4447e-06	2751	831310032	XP_012687402.1	2636	3.9e-295	PREDICTED: RAD50-interacting protein 1 [Clupea harengus]	573891084	XM_006633239.1	579	0	PREDICTED: Lepisosteus oculatus RAD50-interacting protein 1-like (LOC102695342), mRNA	--	--	--	--	Q6NUQ1	2514	2.2e-282	RAD50-interacting protein 1 OS=Homo sapiens GN=RINT1 PE=1 SV=1	PF04437//PF01213//PF07291	RINT-1 / TIP-1 family//Adenylate cyclase associated (CAP) N terminal//Methylamine utilisation protein MauE	GO:0048193//GO:0007010//GO:0030416	Golgi vesicle transport//cytoskeleton organization//methylamine metabolic process	GO:0003779	actin binding	GO:0005783//GO:0016021	endoplasmic reticulum//integral component of membrane	KOG2218	ER to golgi transport protein/RAD50-interacting protein 1
Cluster-57245.205612	108.429	0	9.1017	1.3676e-10	4.4935e-06	1552	573891133	XP_006633325.1	589	5.1e-58	PREDICTED: V-type proton ATPase subunit F-like [Lepisosteus oculatus]>gi|820162465|gb|KKX22647.1| V-type proton ATPase subunit F-like [Scleropages formosus]	311893339	NM_001002526.2	177	2.80827e-85	Danio rerio ATPase, H+ transporting, lysosomal, V1 subunit F (atp6v1f), mRNA	K02151	ATPeV1F, ATP6S14	V-type H+-transporting ATPase subunit F	http://www.genome.jp/dbget-bin/www_bget?ko:K02151	Q16864	531	1.1e-52	V-type proton ATPase subunit F OS=Homo sapiens GN=ATP6V1F PE=1 SV=2	PF01990	ATP synthase (F/14-kDa) subunit	GO:0034220	ion transmembrane transport	--	--	--	--	KOG3432	Vacuolar H+-ATPase V1 sector, subunit F
Cluster-57245.152758	31.122	0	21.434	1.8984e-10	4.992e-06	4833	--	--	--	--	--	632948055	XM_007891192.1	99	2.03352e-41	PREDICTED: Callorhinchus milii family with sequence similarity 168, member A (fam168a), transcript variant X4, mRNA	--	--	--	--	--	--	--	--	PF17070	30S ribosomal protein Thx	--	--	--	--	GO:0005840	ribosome	--	--
Cluster-57245.196682	30.3341	0	21.4	2.0676e-10	4.992e-06	2063	573894630	XP_006635064.1	1060	1.6e-112	PREDICTED: transcription factor AP-1-like [Lepisosteus oculatus]	41946922	BC065976.1	235	2.1503e-117	Danio rerio v-jun sarcoma virus 17 oncogene homolog (avian), mRNA (cDNA clone MGC:77457 IMAGE:6972049), complete cds	--	--	--	--	P18870	1008	7.2e-108	Transcription factor AP-1 OS=Gallus gallus GN=JUN PE=1 SV=2	PF01166//PF06005//PF03131//PF00170//PF07716	TSC-22/dip/bun family//Protein of unknown function (DUF904)//bZIP Maf transcription factor//bZIP transcription factor//Basic region leucine zipper	GO:0006355//GO:0043093//GO:0000917	regulation of transcription, DNA-templated//FtsZ-dependent cytokinesis//barrier septum assembly	GO:0043565//GO:0003677//GO:0003700	sequence-specific DNA binding//DNA binding//transcription factor activity, sequence-specific DNA binding	GO:0005737//GO:0005634//GO:0005667	cytoplasm//nucleus//transcription factor complex	KOG0837	Transcriptional activator of the JUN family
Cluster-57245.247915	0	84.2103	-9.0396	2.2592e-10	4.992e-06	1345	556966517	XP_005992617.1	1373	5.4e-149	PREDICTED: NCK-interacting protein with SH3 domain isoform X1 [Latimeria chalumnae]	657553002	XM_008282672.1	327	1.00042e-168	PREDICTED: Stegastes partitus NCK interacting protein with SH3 domain (nckipsd), mRNA	--	--	--	--	Q9ESJ4	1240	5.9e-135	NCK-interacting protein with SH3 domain OS=Mus musculus GN=Nckipsd PE=2 SV=2	--	--	--	--	--	--	--	--	--	--
Cluster-57245.272032	0	31.6439	-20.991	2.4309e-10	4.992e-06	1980	573905238	XP_006640340.1	2613	1.3e-292	PREDICTED: tyrosine-protein phosphatase non-receptor type 11-like [Lepisosteus oculatus]	573905237	XM_006640277.1	898	0	PREDICTED: Lepisosteus oculatus tyrosine-protein phosphatase non-receptor type 11-like (LOC102682867), mRNA	K07293	PTPN11	tyrosine-protein phosphatase non-receptor type 11	http://www.genome.jp/dbget-bin/www_bget?ko:K07293	Q90687	2520	3.3e-283	Tyrosine-protein phosphatase non-receptor type 11 OS=Gallus gallus GN=PTPN11 PE=2 SV=1	PF00102//PF00782	Protein-tyrosine phosphatase//Dual specificity phosphatase, catalytic domain	GO:0006570//GO:0006470	tyrosine metabolic process//protein dephosphorylation	GO:0004725//GO:0008138	protein tyrosine phosphatase activity//protein tyrosine/serine/threonine phosphatase activity	--	--	KOG0790	Protein tyrosine phosphatase Corkscrew and related SH2 domain enzymes
Cluster-57245.284729	29.5462	0	21.34	2.3638e-10	4.992e-06	2638	556947332	XP_005986714.1	1525	2.5e-166	PREDICTED: UDP-N-acetylhexosamine pyrophosphorylase-like protein 1 [Latimeria chalumnae]	573906205	XM_006640760.1	252	9.78717e-127	PREDICTED: Lepisosteus oculatus UDP-N-acetylhexosamine pyrophosphorylase-like protein 1-like (LOC102695498), mRNA	K00972	UAP1	UDP-N-acetylglucosamine/UDP-N-acetylgalactosamine diphosphorylase	http://www.genome.jp/dbget-bin/www_bget?ko:K00972	Q7ZWD4	1449	6.7e-159	UDP-N-acetylhexosamine pyrophosphorylase-like protein 1 OS=Danio rerio GN=uap1l1 PE=2 SV=1	PF00957//PF05434//PF01704	Synaptobrevin//TMEM9//UTP--glucose-1-phosphate uridylyltransferase	GO:0008152//GO:0016192	metabolic process//vesicle-mediated transport	GO:0070569	uridylyltransferase activity	GO:0016021	integral component of membrane	KOG2388	UDP-N-acetylglucosamine pyrophosphorylase
Cluster-57245.45082	31.122	0	21.434	1.8984e-10	4.992e-06	1886	573878684	XP_006627568.1	2185	5.3e-243	PREDICTED: acetylcholinesterase-like [Lepisosteus oculatus]	530655902	XM_005313903.1	526	0	PREDICTED: Chrysemys picta bellii acetylcholinesterase-like (LOC101954077), mRNA	K01049	ACHE	acetylcholinesterase	http://www.genome.jp/dbget-bin/www_bget?ko:K01049	Q9DDE3	2086	6.6e-233	Acetylcholinesterase OS=Danio rerio GN=ache PE=3 SV=1	PF00326//PF07859	Prolyl oligopeptidase family//alpha/beta hydrolase fold	GO:0008152//GO:0006508	metabolic process//proteolysis	GO:0008236//GO:0016787	serine-type peptidase activity//hydrolase activity	--	--	KOG4389	Acetylcholinesterase/Butyrylcholinesterase
Cluster-57245.193997	0	95.3312	-9.2174	2.9685e-10	5.1334e-06	1877	557017103	XP_006008965.1	620	1.6e-61	PREDICTED: heterogeneous nuclear ribonucleoprotein K isoform X2 [Latimeria chalumnae]	586565849	XM_006916091.1	251	2.49098e-126	PREDICTED: Pteropus alecto heterogeneous nuclear ribonucleoprotein K (HNRNPK), transcript variant X7, mRNA	--	--	--	--	Q5ZIQ3	589	2.5e-59	Heterogeneous nuclear ribonucleoprotein K OS=Gallus gallus GN=HNRNPK PE=2 SV=1	PF05435//PF13014//PF07650//PF13184//PF03808//PF03784//PF00013	Phi-29 DNA terminal protein GP3//KH domain//KH domain//NusA-like KH domain//Glycosyl transferase WecB/TagA/CpsF family//Cyclotide family//KH domain	GO:0009058//GO:0018142//GO:0006269//GO:0006260//GO:0006952	biosynthetic process//protein-DNA covalent cross-linking//DNA replication, synthesis of RNA primer//DNA replication//defense response	GO:0003723	RNA binding	--	--	KOG2192	PolyC-binding hnRNP-K protein HRB57A/hnRNP, contains KH domain
Cluster-57245.33977	0	30.7769	-20.95	2.6827e-10	5.1334e-06	2304	556956393	XP_005989475.1	889	1.2e-92	PREDICTED: slit homolog 1 protein-like [Latimeria chalumnae]	--	--	--	--	--	--	--	--	--	P22792	793	6.8e-83	Carboxypeptidase N subunit 2 OS=Homo sapiens GN=CPN2 PE=1 SV=3	PF13855//PF00560	Leucine rich repeat//Leucine Rich Repeat	--	--	GO:0005515	protein binding	--	--	--	--
Cluster-57245.342873	0	29.91	-20.91	2.9593e-10	5.1334e-06	2403	688580121	XP_009305004.1	2483	1.9e-277	PREDICTED: actin-binding LIM protein 2 isoform X3 [Danio rerio]	573883006	XM_006629612.1	517	0	PREDICTED: Lepisosteus oculatus actin-binding LIM protein 2-like (LOC102697610), mRNA	--	--	--	--	Q6H8Q1	2030	2.6e-226	Actin-binding LIM protein 2 OS=Homo sapiens GN=ABLIM2 PE=1 SV=2	PF07503//PF00412//PF00010//PF02209	HypF finger//LIM domain//Helix-loop-helix DNA-binding domain//Villin headpiece domain	GO:0007010	cytoskeleton organization	GO:0046983//GO:0003779//GO:0008270	protein dimerization activity//actin binding//zinc ion binding	--	--	KOG1044	Actin-binding LIM Zn-finger protein Limatin involved in axon guidance
Cluster-57245.289518	0	93.5279	-9.1899	4.6435e-10	7.6285e-06	1306	847128315	XP_012818654.1	260	6e-20	PREDICTED: otolin-1 [Xenopus (Silurana) tropicalis]	573909030	XM_006642171.1	341	1.6014e-176	PREDICTED: Lepisosteus oculatus complement C1q tumor necrosis factor-related protein 5-like (LOC102693788), mRNA	--	--	--	--	P12109	139	2.7e-07	Collagen alpha-1(VI) chain OS=Homo sapiens GN=COL6A1 PE=1 SV=3	--	--	--	--	--	--	--	--	--	--
Cluster-57245.225036	0	175.742	-10.1	7.7605e-10	1.176e-05	1410	194386568	BAG61094.1	1145	1.6e-122	unnamed protein product [Homo sapiens]	57530040	NM_001006462.1	162	5.54894e-77	Gallus gallus inner membrane protein, mitochondrial (IMMT), mRNA >gnl|BL_ORD_ID|1272482 Gallus gallus mRNA for hypothetical protein, clone 1p19	--	--	--	--	Q16891	857	1.6e-90	MICOS complex subunit MIC60 OS=Homo sapiens GN=IMMT PE=1 SV=1	PF02050//PF00435//PF04513//PF09177	Flagellar FliJ protein//Spectrin repeat//Baculovirus polyhedron envelope protein, PEP, C terminus//Syntaxin 6, N-terminal	GO:0048193//GO:0071973//GO:0006935	Golgi vesicle transport//bacterial-type flagellum-dependent cell motility//chemotaxis	GO:0003774//GO:0005515//GO:0005198	motor activity//protein binding//structural molecule activity	GO:0019031//GO:0009288//GO:0019028//GO:0016020	viral envelope//bacterial-type flagellum//viral capsid//membrane	KOG1854	Mitochondrial inner membrane protein (mitofilin)
Cluster-57245.288404	0	89.1648	-9.1225	7.8745e-10	1.176e-05	2818	642115165	CDQ68330.1	1322	9.3e-143	unnamed protein product [Oncorhynchus mykiss]	545880669	XM_005672944.1	176	1.8517e-84	PREDICTED: Sus scrofa lipin 3 (LPIN3), transcript variant X6, mRNA	K15728	LPIN	phosphatidate phosphatase LPIN	http://www.genome.jp/dbget-bin/www_bget?ko:K15728	Q91ZP3	1059	1.2e-113	Phosphatidate phosphatase LPIN1 OS=Mus musculus GN=Lpin1 PE=1 SV=1	PF13008	Zinc-binding domain of Paramyxoviridae V protein	--	--	GO:0046872	metal ion binding	--	--	KOG2116	Protein involved in plasmid maintenance/nuclear protein involved in lipid metabolism
Cluster-57245.272198	0	101.291	-9.3069	9.4907e-10	1.3558e-05	3685	556978991	XP_005996463.1	1633	1.1e-178	PREDICTED: SH2B adapter protein 3 [Latimeria chalumnae]	573905574	XM_006640445.1	297	1.32391e-151	PREDICTED: Lepisosteus oculatus SH2B adapter protein 3-like (LOC102682340), mRNA	K12459	SH2B1_3	SH2B adaptor protein 1/3	http://www.genome.jp/dbget-bin/www_bget?ko:K12459	Q9UQQ2	1165	8e-126	SH2B adapter protein 3 OS=Homo sapiens GN=SH2B3 PE=1 SV=2	PF02118//PF08039//PF08916	Srg family chemoreceptor//Mitochondrial proteolipid//Phenylalanine zipper	GO:0035556//GO:0007165//GO:0007606	intracellular signal transduction//signal transduction//sensory perception of chemical stimulus	GO:0004888//GO:0004871	transmembrane signaling receptor activity//signal transducer activity	GO:0016020//GO:0005739	membrane//mitochondrion	--	--
Cluster-57245.163575	0	87.8765	-9.0997	1.0078e-09	1.3797e-05	1300	354501814	XP_003512983.1	980	1.9e-103	PREDICTED: protein FAM3C [Cricetulus griseus]>gi|625255449|ref|XP_007619081.1| PREDICTED: protein FAM3C [Cricetulus griseus]>gi|344258277|gb|EGW14381.1| Protein FAM3C [Cricetulus griseus]	696988332	XM_009563577.1	216	4.89286e-107	PREDICTED: Cuculus canorus family with sequence similarity 3, member C (FAM3C), mRNA	--	--	--	--	Q91VU0	966	3.4e-103	Protein FAM3C OS=Mus musculus GN=Fam3c PE=1 SV=1	--	--	--	--	--	--	--	--	--	--
Cluster-57245.120151	103.375	0	9.0339	1.06e-09	1.3931e-05	2261	657594307	XP_008301759.1	1898	1.2e-209	PREDICTED: TBC1 domain family member 13 [Stegastes partitus]	573906233	XM_006640774.1	594	0	PREDICTED: Lepisosteus oculatus TBC1 domain family member 13-like (LOC102698170), mRNA	--	--	--	--	Q9NVG8	1723	9.7e-191	TBC1 domain family member 13 OS=Homo sapiens GN=TBC1D13 PE=1 SV=3	PF07440	Caerin 1 protein	--	--	--	--	GO:0005576	extracellular region	KOG4567	GTPase-activating protein
Cluster-57245.292255	174.261	0	9.7844	1.1266e-09	1.4237e-05	4415	573890242	XP_006632883.1	3506	0	PREDICTED: rho GTPase-activating protein 20-like [Lepisosteus oculatus]	542159098	XM_005488230.1	70	2.45281e-25	PREDICTED: Zonotrichia albicollis rho GTPase-activating protein 20-like (LOC102072194), mRNA	--	--	--	--	Q9P2F6	1287	6.9e-140	Rho GTPase-activating protein 20 OS=Homo sapiens GN=ARHGAP20 PE=1 SV=2	PF00788//PF01022//PF00620	Ras association (RalGDS/AF-6) domain//Bacterial regulatory protein, arsR family//RhoGAP domain	GO:0006355//GO:0007165	regulation of transcription, DNA-templated//signal transduction	GO:0003700	transcription factor activity, sequence-specific DNA binding	GO:0005667	transcription factor complex	--	--
Cluster-57245.246951	79.7319	0	8.6568	1.1731e-09	1.4276e-05	2114	612055852	XP_007504991.1	666	8.1e-67	PREDICTED: ribonuclease P protein subunit p38 isoform X4 [Monodelphis domestica]	--	--	--	--	--	--	--	--	--	P78345	593	9.8e-60	Ribonuclease P protein subunit p38 OS=Homo sapiens GN=RPP38 PE=1 SV=2	PF08039	Mitochondrial proteolipid	--	--	--	--	GO:0005739	mitochondrion	--	--
Cluster-57245.155505	91.5952	0	8.8576	1.4315e-09	1.6798e-05	1895	556962513	XP_005991376.1	1510	9.9e-165	PREDICTED: T-complex protein 11-like protein 2-like isoform X3 [Latimeria chalumnae]	--	--	--	--	--	--	--	--	--	A7Z033	1301	7e-142	T-complex protein 11-like protein 2 OS=Bos taurus GN=TCP11L2 PE=2 SV=1	--	--	--	--	--	--	--	--	KOG1981	SOK1 kinase belonging to the STE20/SPS1/GC kinase family
Cluster-57245.210372	0	72.9286	-8.8307	1.784e-09	2.005e-05	904	--	--	--	--	--	--	--	--	--	--	--	--	--	--	--	--	--	--	--	--	--	--	--	--	--	--	--	--
Cluster-57245.223517	91.2198	0	8.852	1.8307e-09	2.005e-05	2478	632967133	XP_007899810.1	1432	1.4e-155	PREDICTED: bile acid receptor-like [Callorhinchus milii]>gi|632967135|ref|XP_007899811.1| PREDICTED: bile acid receptor-like [Callorhinchus milii]	573880454	XM_006628369.1	253	2.55393e-127	PREDICTED: Lepisosteus oculatus bile acid receptor-like (LOC102686811), mRNA	--	--	--	--	Q62735	966	6.4e-103	Bile acid receptor OS=Rattus norvegicus GN=Nr1h4 PE=1 SV=1	PF00016//PF01080//PF00104//PF03286//PF00105	Ribulose bisphosphate carboxylase large chain, catalytic domain//Presenilin//Ligand-binding domain of nuclear hormone receptor//Pox virus Ag35 surface protein//Zinc finger, C4 type (two domains)	GO:0043401//GO:0006355	steroid hormone mediated signaling pathway//regulation of transcription, DNA-templated	GO:0003700//GO:0008270//GO:0043565//GO:0004190//GO:0000287	transcription factor activity, sequence-specific DNA binding//zinc ion binding//sequence-specific DNA binding//aspartic-type endopeptidase activity//magnesium ion binding	GO:0016021//GO:0005667//GO:0005634//GO:0019031	integral component of membrane//transcription factor complex//nucleus//viral envelope	--	--
Cluster-57245.64942	0	30.3434	-19.815	2.3355e-09	2.4754e-05	2513	573880730	XP_006628567.1	1669	4.8e-183	PREDICTED: epidermal growth factor receptor kinase substrate 8-like [Lepisosteus oculatus]	597785524	XM_007256182.1	50	1.82165e-14	PREDICTED: Astyanax mexicanus EPS8-like 3 (eps8l3), mRNA	K17277	EPS8	epidermal growth factor receptor kinase substrate 8	http://www.genome.jp/dbget-bin/www_bget?ko:K17277	Q91WL0	894	1.5e-94	Epidermal growth factor receptor kinase substrate 8-like protein 3 OS=Mus musculus GN=Eps8l3 PE=2 SV=1	PF00640//PF08416//PF14604//PF00018	Phosphotyrosine interaction domain (PTB/PID)//Phosphotyrosine-binding domain//Variant SH3 domain//SH3 domain	--	--	GO:0005515	protein binding	--	--	--	--
Cluster-57245.209520	0	67.2582	-8.7167	2.4205e-09	2.4853e-05	876	688549162	XP_009298783.1	294	4.6e-24	PREDICTED: gastrula zinc finger protein XlCGF57.1-like, partial [Danio rerio]	617472426	XM_007575795.1	151	4.42815e-71	PREDICTED: Poecilia formosa zinc finger and BTB domain-containing protein 45-like (LOC103154499), partial mRNA	K10516	ZBTB45	zinc finger and BTB domain-containing protein 45	http://www.genome.jp/dbget-bin/www_bget?ko:K10516	Q8CJ78	286	1.6e-24	Zinc finger protein 628 OS=Mus musculus GN=Znf628 PE=2 SV=2	PF00412//PF04810//PF13912//PF13639//PF00096//PF13465//PF16622//PF01155	LIM domain//Sec23/Sec24 zinc finger//C2H2-type zinc finger//Ring finger domain//Zinc finger, C2H2 type//Zinc-finger double domain//zinc-finger C2H2-type//Hydrogenase/urease nickel incorporation, metallochaperone, hypA	GO:0006464//GO:0006886//GO:0006888	cellular protein modification process//intracellular protein transport//ER to Golgi vesicle-mediated transport	GO:0046872//GO:0016151//GO:0008270//GO:0005515	metal ion binding//nickel cation binding//zinc ion binding//protein binding	GO:0030127	COPII vesicle coat	--	--
Cluster-57245.201944	79.0764	0	8.6446	2.7741e-09	2.7533e-05	8133	573878090	XP_006627280.1	8139	0	PREDICTED: tyrosine-protein phosphatase non-receptor type 13-like [Lepisosteus oculatus]	573878089	XM_006627217.1	415	0	PREDICTED: Lepisosteus oculatus tyrosine-protein phosphatase non-receptor type 13-like (LOC102685034), mRNA	K02374	PTPN13, FAP-1	tyrosine-protein phosphatase non-receptor type 13	http://www.genome.jp/dbget-bin/www_bget?ko:K02374	Q12923	4597	0	Tyrosine-protein phosphatase non-receptor type 13 OS=Homo sapiens GN=PTPN13 PE=1 SV=2	PF13180//PF00782//PF00595//PF00102	PDZ domain//Dual specificity phosphatase, catalytic domain//PDZ domain (Also known as DHR or GLGF)//Protein-tyrosine phosphatase	GO:0006470//GO:0006570	protein dephosphorylation//tyrosine metabolic process	GO:0008138//GO:0004725//GO:0005515	protein tyrosine/serine/threonine phosphatase activity//protein tyrosine phosphatase activity//protein binding	--	--	--	--
Cluster-57245.43822	81.0614	0	8.6831	2.8491e-09	2.7533e-05	1490	--	--	--	--	--	--	--	--	--	--	--	--	--	--	--	--	--	--	--	--	--	--	--	--	--	--	--	--
Cluster-57245.138458	92.3332	0	8.8699	3.0558e-09	2.789e-05	1576	573902483	XP_006638966.1	617	2.9e-61	PREDICTED: gamma-glutamylaminecyclotransferase B-like [Lepisosteus oculatus]	--	--	--	--	--	--	--	--	--	Q66I06	451	2.1e-43	Gamma-glutamylaminecyclotransferase B OS=Danio rerio GN=ggact.2 PE=2 SV=1	PF08039	Mitochondrial proteolipid	--	--	--	--	GO:0005739	mitochondrion	KOG4450	Uncharacterized conserved protein
Cluster-57245.335758	0	79.7342	-8.9599	3.0173e-09	2.789e-05	1526	62858871	NP_001016270.1	579	7.2e-57	testis development-related protein [Xenopus (Silurana) tropicalis]	705698303	XM_010126600.1	102	1.35894e-43	PREDICTED: Chlamydotis macqueenii testis development related protein (TDRP), mRNA	--	--	--	--	Q5I019	555	1.8e-55	Testis development-related protein OS=Xenopus laevis GN=tdrp PE=2 SV=1	PF15683	Testis development-related protein	GO:0007283	spermatogenesis	--	--	--	--	--	--
Cluster-57245.141557	0	84.3095	-9.0406	4.7334e-09	4.2034e-05	5249	573895147	XP_006635322.1	4443	0	PREDICTED: nardilysin-like [Lepisosteus oculatus]	573895146	XM_006635259.1	1347	0	PREDICTED: Lepisosteus oculatus nardilysin-like (LOC102692629), mRNA	--	--	--	--	O43847	3957	0	Nardilysin OS=Homo sapiens GN=NRD1 PE=1 SV=2	PF02724//PF04147//PF07415	CDC45-like protein//Nop14-like family//Gammaherpesvirus latent membrane protein (LMP2) protein	GO:0006270//GO:0019042	DNA replication initiation//viral latency	--	--	GO:0033644//GO:0032040	host cell membrane//small-subunit processome	KOG0959	N-arginine dibasic convertase NRD1 and related Zn2+-dependent endopeptidases, insulinase superfamily
Cluster-57245.254296	117.532	0.433478	8.257	5.5691e-09	4.8153e-05	1059	573907401	XP_006641420.1	668	2.4e-67	PREDICTED: mitotic spindle-associated MMXD complex subunit MIP18-like [Lepisosteus oculatus]	573907400	XM_006641357.1	212	6.63622e-105	PREDICTED: Lepisosteus oculatus mitotic spindle-associated MMXD complex subunit MIP18-like (LOC102694843), mRNA	--	--	--	--	Q9Y3D0	606	1.5e-61	Mitotic spindle-associated MMXD complex subunit MIP18 OS=Homo sapiens GN=FAM96B PE=1 SV=1	--	--	--	--	--	--	--	--	KOG3381	Uncharacterized conserved protein
Cluster-57245.167841	61.631	0	8.2863	6.8209e-09	5.7465e-05	1152	148362128	ABQ59655.1	586	8.4e-58	TAPBP [Salmo salar]	--	--	--	--	--	--	--	--	--	O73895	379	3.5e-35	Tapasin OS=Gallus gallus GN=TAPBP PE=2 SV=2	PF13895	Immunoglobulin domain	--	--	GO:0005515	protein binding	--	--	--	--
Cluster-57245.304740	77.1438	0	8.6103	9.0449e-09	7.4297e-05	1547	--	--	--	--	--	--	--	--	--	--	--	--	--	--	--	--	--	--	--	--	--	--	--	--	--	--	--	--
Cluster-57245.23985	0.745728	115.247	-7.1386	1.0963e-08	8.7854e-05	2848	637335230	XP_008115413.1	417	8.2e-38	PREDICTED: MEF2-activating motif and SAP domain-containing transcriptional regulator isoform X1 [Anolis carolinensis]	840426593	LK065352.1	38	9.68292e-08	Apteryx australis mantelli genome assembly AptMant0, scaffold scaffold754	--	--	--	--	Q7YR76	179	1.3e-11	Myocardin OS=Sus scrofa GN=MYOCD PE=2 SV=1	--	--	--	--	--	--	--	--	--	--
Cluster-57245.235874	62.0145	0	8.2946	1.6064e-08	0.00012567	1246	--	--	--	--	--	--	--	--	--	--	--	--	--	--	--	--	--	--	--	--	--	--	--	--	--	--	--	--
Cluster-57245.122392	0	53.9488	-8.3953	1.8212e-08	0.00013916	1927	573900879	XP_006638167.1	709	7.7e-72	PREDICTED: coiled-coil domain-containing protein 43-like [Lepisosteus oculatus]	835924910	XM_004552273.2	72	8.19507e-27	PREDICTED: Maylandia zebra coiled-coil domain containing 43 (ccdc43), transcript variant X1, mRNA	--	--	--	--	Q6PFL6	688	8.6e-71	Coiled-coil domain-containing protein 43 OS=Danio rerio GN=ccdc43 PE=2 SV=1	PF01121	Dephospho-CoA kinase	GO:0015940//GO:0015937	pantothenate biosynthetic process//coenzyme A biosynthetic process	GO:0004140//GO:0005524	dephospho-CoA kinase activity//ATP binding	--	--	KOG3220	Similar to bacterial dephospho-CoA kinase
Cluster-57245.336051	0	48.2391	-8.2346	2.0773e-08	0.00015512	2668	573903245	XP_006639346.1	1828	1.9e-201	PREDICTED: centrosomal protein of 97 kDa-like [Lepisosteus oculatus]	672070879	XM_008768642.1	189	1.04026e-91	PREDICTED: Rattus norvegicus centrosomal protein 97 (Cep97), transcript variant X2, mRNA	K16717	CEP97	centrosomal protein CEP97	http://www.genome.jp/dbget-bin/www_bget?ko:K16717	Q6GPJ8	1530	2.8e-168	Centrosomal protein of 97 kDa OS=Xenopus laevis GN=cep97 PE=2 SV=1	PF13855//PF00612//PF00560	Leucine rich repeat//IQ calmodulin-binding motif//Leucine Rich Repeat	--	--	GO:0005515	protein binding	--	--	KOG0531	Protein phosphatase 1, regulatory subunit, and related proteins
Cluster-57245.212250	98.9751	0	8.9709	2.364e-08	0.00016886	1694	573906276	XP_006640858.1	736	5e-75	PREDICTED: eukaryotic translation initiation factor 4H-like isoform X4 [Lepisosteus oculatus]	573906271	XM_006640793.1	352	0	PREDICTED: Lepisosteus oculatus eukaryotic translation initiation factor 4H-like (LOC102685016), transcript variant X2, mRNA	--	--	--	--	Q5XI72	691	3.4e-71	Eukaryotic translation initiation factor 4H OS=Rattus norvegicus GN=Eif4h PE=1 SV=1	PF00076	RNA recognition motif. (a.k.a. RRM, RBD, or RNP domain)	--	--	GO:0003676	nucleic acid binding	--	--	KOG0118	FOG: RRM domain
Cluster-57245.37696	59.5266	0	8.2353	2.3386e-08	0.00016886	3596	573886077	XP_006630896.1	2206	3.7e-245	PREDICTED: DNA cross-link repair 1A protein-like [Lepisosteus oculatus]	678003945	XM_009080306.1	209	1.07168e-102	PREDICTED: Acanthisitta chloris DNA cross-link repair 1A (DCLRE1A), mRNA	K15340	DCLRE1A, SNM1A, PSO2	DNA cross-link repair 1A protein	http://www.genome.jp/dbget-bin/www_bget?ko:K15340	Q5QJC4	1756	2.3e-194	DNA cross-link repair 1A protein OS=Gallus gallus GN=DCLRE1A PE=1 SV=1	PF04613	UDP-3-O-[3-hydroxymyristoyl] glucosamine N-acyltransferase, LpxD	GO:0009245	lipid A biosynthetic process	GO:0016747	transferase activity, transferring acyl groups other than amino-acyl groups	--	--	KOG1361	Predicted hydrolase involved in interstrand cross-link repair
Cluster-57245.204766	63.7395	0	8.3351	3.2974e-08	0.00023051	3493	697478030	XP_009671490.1	620	2.9e-61	PREDICTED: endophilin-B1 [Struthio camelus australis]	620961746	XM_001508474.3	125	5.16009e-56	PREDICTED: Ornithorhynchus anatinus SH3-domain GRB2-like endophilin B1 (SH3GLB1), transcript variant X5, mRNA	K11248	SH3GLB	endophilin-B	http://www.genome.jp/dbget-bin/www_bget?ko:K11248	Q5ZIR1	609	2.3e-61	Endophilin-B1 OS=Gallus gallus GN=SH3GLB1 PE=2 SV=1	PF14604//PF00018	Variant SH3 domain//SH3 domain	--	--	GO:0005515	protein binding	--	--	KOG3725	SH3 domain protein SH3GLB
Cluster-57245.120735	58.2804	0	8.2075	3.899e-08	0.00026689	2258	657539549	XP_008275934.1	1935	6.2e-214	PREDICTED: mitogen-activated protein kinase 9 [Stegastes partitus]	573888122	XM_006631769.1	617	0	PREDICTED: Lepisosteus oculatus mitogen-activated protein kinase 9-like (LOC102691138), transcript variant X1, mRNA	--	--	--	--	P45984	1804	3.9e-200	Mitogen-activated protein kinase 9 OS=Homo sapiens GN=MAPK9 PE=1 SV=2	PF07714//PF06293//PF00069	Protein tyrosine kinase//Lipopolysaccharide kinase (Kdo/WaaP) family//Protein kinase domain	GO:0006468	protein phosphorylation	GO:0005524//GO:0016773//GO:0004672	ATP binding//phosphotransferase activity, alcohol group as acceptor//protein kinase activity	GO:0016020	membrane	--	--
Cluster-57245.340201	49.3359	0	7.9655	4.1112e-08	0.00027568	1742	573900723	XP_006638089.1	2263	4.4e-252	PREDICTED: high-affinity choline transporter 1-like [Lepisosteus oculatus]	573900722	XM_006638026.1	554	0	PREDICTED: Lepisosteus oculatus high-affinity choline transporter 1-like (LOC102689945), mRNA	--	--	--	--	Q8UWF0	1977	2.6e-220	High-affinity choline transporter 1 OS=Torpedo marmorata GN=CHT1 PE=2 SV=1	PF00474	Sodium:solute symporter family	GO:0006810//GO:0055085	transport//transmembrane transport	GO:0005215	transporter activity	GO:0016020	membrane	KOG3761	Choline transporter
Cluster-57245.145556	63.7193	0	8.3324	4.2131e-08	0.00027686	1511	--	--	--	--	--	--	--	--	--	--	--	--	--	--	--	--	--	--	PF08039	Mitochondrial proteolipid	--	--	--	--	GO:0005739	mitochondrion	--	--
Cluster-57245.189715	56.633	0	8.1618	6.1229e-08	0.00039447	1293	363733472	XP_420596.2	1134	2.7e-121	PREDICTED: LOW QUALITY PROTEIN: N-acylethanolamine-hydrolyzing acid amidase [Gallus gallus]	25988933	AF529546.1	97	6.90063e-41	Acipenser fulvescens clone AfuG190 microsatellite sequence	K13720	NAAA	N-acylethanolamine-hydrolysing acid amidase	http://www.genome.jp/dbget-bin/www_bget?ko:K13720	Q02083	1019	2.4e-109	N-acylethanolamine-hydrolyzing acid amidase OS=Homo sapiens GN=NAAA PE=1 SV=3	--	--	--	--	--	--	--	--	--	--
Cluster-57245.262757	83.7304	0	8.7265	6.3059e-08	0.00039844	1785	620978113	XP_007668397.1	1295	7.9e-140	PREDICTED: caspase-2 isoform X1 [Ornithorhynchus anatinus]	--	--	--	--	--	K02186	CASP2	caspase 2	http://www.genome.jp/dbget-bin/www_bget?ko:K02186	P55215	1259	4.9e-137	Caspase-2 OS=Rattus norvegicus GN=Casp2 PE=1 SV=3	PF00656//PF00619	Caspase domain//Caspase recruitment domain	GO:0042981//GO:0006508	regulation of apoptotic process//proteolysis	GO:0004197	cysteine-type endopeptidase activity	--	--	KOG3573	Caspase, apoptotic cysteine protease
Cluster-57245.218546	0	41.7805	-8.027	7.208e-08	0.00044685	1591	557008193	XP_006005271.1	794	8.8e-82	PREDICTED: mothers against decapentaplegic homolog 9 isoform X1 [Latimeria chalumnae]	573880066	XM_006628181.1	284	9.51679e-145	PREDICTED: Lepisosteus oculatus mothers against decapentaplegic homolog 9-like (LOC102682759), transcript variant X3, mRNA	K16791	SMAD9, SMAD8	mothers against decapentaplegic homolog 9	http://www.genome.jp/dbget-bin/www_bget?ko:K16791	Q9JIW5	767	4.9e-80	Mothers against decapentaplegic homolog 9 OS=Mus musculus GN=Smad9 PE=1 SV=2	PF01272//PF03165	Transcription elongation factor, GreA/GreB, C-term//MH1 domain	GO:0032784//GO:0006355	regulation of DNA-templated transcription, elongation//regulation of transcription, DNA-templated	GO:0003677	DNA binding	GO:0005622	intracellular	KOG3701	TGFbeta receptor signaling protein SMAD and related proteins
Cluster-57245.284301	57.867	0	8.1971	8.0135e-08	0.00048759	1783	573908044	XP_006641741.1	1599	4.5e-175	PREDICTED: perforin-1-like [Lepisosteus oculatus]	--	--	--	--	--	--	--	--	--	P14222	953	1.5e-101	Perforin-1 OS=Homo sapiens GN=PRF1 PE=1 SV=1	PF00168	C2 domain	--	--	GO:0005515	protein binding	--	--	--	--
Cluster-57245.225347	78.2843	0	8.6333	9.0808e-08	0.00054249	3361	573875007	XP_006625846.1	2562	1.8e-286	PREDICTED: transmembrane protein 63B-like [Lepisosteus oculatus]	736154938	XM_010770460.1	225	1.2766e-111	PREDICTED: Notothenia coriiceps CSC1-like protein 1 (LOC104944870), mRNA	--	--	--	--	Q3TWI9	2127	2.1e-237	CSC1-like protein 2 OS=Mus musculus GN=Tmem63b PE=1 SV=1	PF02751//PF02714//PF03554//PF00076	Transcription initiation factor IIA, gamma subunit//Calcium-dependent channel, 7TM region, putative phosphate//UL73 viral envelope glycoprotein//RNA recognition motif. (a.k.a. RRM, RBD, or RNP domain)	GO:0006367	transcription initiation from RNA polymerase II promoter	GO:0003676	nucleic acid binding	GO:0005672//GO:0016020//GO:0019031	transcription factor TFIIA complex//membrane//viral envelope	KOG1134	Uncharacterized conserved protein
Cluster-57245.98921	54.9275	0	8.1195	1.0242e-07	0.00060094	1655	755545929	XP_006517562.2	952	4.4e-100	PREDICTED: zinc finger protein 431-like [Mus musculus]	831281887	XM_012816593.1	126	6.7253e-57	PREDICTED: Clupea harengus zinc finger protein 574-like (LOC105890551), mRNA	--	--	--	--	Q9UEG4	935	1.7e-99	Zinc finger protein 629 OS=Homo sapiens GN=ZNF629 PE=1 SV=2	PF07975//PF00412//PF05180//PF13912//PF00096//PF13465//PF16622//PF01155	TFIIH C1-like domain//LIM domain//DNL zinc finger//C2H2-type zinc finger//Zinc finger, C2H2 type//Zinc-finger double domain//zinc-finger C2H2-type//Hydrogenase/urease nickel incorporation, metallochaperone, hypA	GO:0006464//GO:0006281	cellular protein modification process//DNA repair	GO:0046872//GO:0016151//GO:0008270	metal ion binding//nickel cation binding//zinc ion binding	--	--	--	--
Cluster-57245.331376	0	43.0635	-8.0705	1.4833e-07	0.00085505	2038	742208644	XP_010895695.1	300	2.2e-24	PREDICTED: small integral membrane protein 10-like protein 2A [Esox lucius]>gi|642065806|emb|CDQ89755.1| unnamed protein product [Oncorhynchus mykiss]	--	--	--	--	--	--	--	--	--	P0DMW4	204	1.2e-14	Small integral membrane protein 10-like protein 2A OS=Homo sapiens GN=SMIM10L2A PE=4 SV=1	--	--	--	--	--	--	--	--	--	--
Cluster-57245.200799	0	39.9768	-7.9633	1.6237e-07	0.0009198	1528	--	--	--	--	--	--	--	--	--	--	--	--	--	--	--	--	--	--	PF09339	IclR helix-turn-helix domain	GO:0006355	regulation of transcription, DNA-templated	GO:0003677	DNA binding	--	--	--	--
Cluster-57245.278130	59.1789	0	8.2258	1.6635e-07	0.00092052	3724	729728500	XP_010560010.1	3872	0	PREDICTED: SLIT-ROBO Rho GTPase-activating protein 1 isoform X3 [Haliaeetus leucocephalus]	573892246	XM_006633816.1	1061	0	PREDICTED: Lepisosteus oculatus SLIT-ROBO Rho GTPase-activating protein 1-like (LOC102689401), mRNA	--	--	--	--	Q91Z69	3840	0	SLIT-ROBO Rho GTPase-activating protein 1 OS=Mus musculus GN=Srgap1 PE=1 SV=2	PF03265//PF00620//PF00018//PF14604	Deoxyribonuclease II//RhoGAP domain//SH3 domain//Variant SH3 domain	GO:0007165//GO:0006308//GO:0006259	signal transduction//DNA catabolic process//DNA metabolic process	GO:0005515//GO:0004531	protein binding//deoxyribonuclease II activity	--	--	--	--
Cluster-57245.87397	48.226	0	7.9296	1.681e-07	0.00092052	918	591362138	XP_007055981.1	1322	3e-143	PREDICTED: protein unc-13 homolog B [Chelonia mydas]	637366407	XM_008123000.1	414	0	PREDICTED: Anolis carolinensis protein unc-13 homolog B-like (LOC100565343), mRNA	--	--	--	--	O14795	1268	2.3e-138	Protein unc-13 homolog B OS=Homo sapiens GN=UNC13B PE=1 SV=2	PF00168//PF09179	C2 domain//TilS substrate binding domain	GO:0008033	tRNA processing	GO:0005515//GO:0005524//GO:0016879//GO:0000166	protein binding//ATP binding//ligase activity, forming carbon-nitrogen bonds//nucleotide binding	GO:0005737	cytoplasm	KOG1011	Neurotransmitter release regulator, UNC-13
Cluster-57245.95331	8430.61	308.523	4.7728	1.7334e-07	0.00093367	712	637337070	XP_008115745.1	166	2.6e-09	PREDICTED: spidroin-1-like isoform X1 [Anolis carolinensis]	--	--	--	--	--	--	--	--	--	--	--	--	--	--	--	--	--	--	--	--	--	--	--
Cluster-57245.203348	0	41.4413	-8.0144	1.9407e-07	0.0010285	4677	573910466	XP_006642951.1	4763	0	PREDICTED: neuronal cell adhesion molecule-like isoform X1 [Lepisosteus oculatus]	697523959	XM_009689206.1	814	0	PREDICTED: Struthio camelus australis neuronal cell adhesion molecule (NRCAM), transcript variant X16, mRNA	K06756	NRCAM	neuronal cell adhesion molecule	http://www.genome.jp/dbget-bin/www_bget?ko:K06756	P97686	4401	0	Neuronal cell adhesion molecule OS=Rattus norvegicus GN=Nrcam PE=1 SV=2	PF00041//PF13895//PF06783	Fibronectin type III domain//Immunoglobulin domain//Uncharacterised protein family (UPF0239)	--	--	GO:0005515	protein binding	GO:0016021	integral component of membrane	--	--
Cluster-57245.48158	0.497152	4846.79	-13.183	2.0593e-07	0.001074	1530	835991956	XP_012780125.1	203	2.9e-13	PREDICTED: E3 ubiquitin-protein ligase TRIM39-like [Maylandia zebra]	--	--	--	--	--	--	--	--	--	Q13410	168	1.4e-10	Butyrophilin subfamily 1 member A1 OS=Homo sapiens GN=BTN1A1 PE=1 SV=3	PF00622	SPRY domain	--	--	GO:0005515	protein binding	--	--	--	--
Cluster-57245.93689	0	61.8418	-8.5923	2.481e-07	0.0012737	2409	573910858	XP_006643147.1	1188	2.7e-127	PREDICTED: uncharacterized oxidoreductase ZK1290.5-like [Lepisosteus oculatus]	701434460	XM_010006781.1	143	3.49486e-66	PREDICTED: Chaetura pelagica uncharacterized oxidoreductase ZK1290.5-like (LOC104396882), mRNA	--	--	--	--	Q09632	564	2.6e-56	Uncharacterized oxidoreductase ZK1290.5 OS=Caenorhabditis elegans GN=ZK1290.5 PE=3 SV=3	--	--	--	--	--	--	--	--	KOG1577	Aldo/keto reductase family proteins
Cluster-57245.69081	0	33.8557	-7.7246	2.6106e-07	0.0013196	983	--	--	--	--	--	--	--	--	--	--	--	--	--	--	--	--	--	--	--	--	--	--	--	--	--	--	--	--
Cluster-57245.332174	887.447	4.83725	7.5131	2.6819e-07	0.0013351	1745	573876178	XP_006626375.1	1542	1.8e-168	PREDICTED: desmin-like [Lepisosteus oculatus]	--	--	--	--	--	--	--	--	--	P23565	716	4.4e-74	Alpha-internexin OS=Rattus norvegicus GN=Ina PE=1 SV=2	PF09728//PF07926//PF00038//PF17078//PF00435//PF04732//PF13851//PF04513//PF06009	Myosin-like coiled-coil protein//TPR/MLP1/MLP2-like protein//Intermediate filament protein//SWI5-dependent HO expression protein 3//Spectrin repeat//Intermediate filament head (DNA binding) region//Growth-arrest specific micro-tubule binding//Baculovirus polyhedron envelope protein, PEP, C terminus//Laminin Domain II	GO:0048309//GO:0006606//GO:0051028//GO:0048870//GO:0007155	endoplasmic reticulum inheritance//protein import into nucleus//mRNA transport//cell motility//cell adhesion	GO:0019905//GO:0005198//GO:0005515	syntaxin binding//structural molecule activity//protein binding	GO:0019031//GO:0005882//GO:0019028//GO:0031514	viral envelope//intermediate filament//viral capsid//motile cilium	--	--
Cluster-57245.200352	0	33.2061	-7.6983	2.7948e-07	0.0013706	815	573887185	XP_006631373.1	885	1.3e-92	PREDICTED: palmitoyl-protein thioesterase 1-like [Lepisosteus oculatus]	573887184	XM_006631310.1	253	8.1672e-128	PREDICTED: Lepisosteus oculatus palmitoyl-protein thioesterase 1-like (LOC102697550), mRNA	K01074	PPT	palmitoyl-protein thioesterase	http://www.genome.jp/dbget-bin/www_bget?ko:K01074	Q8HXW6	800	3.7e-84	Palmitoyl-protein thioesterase 1 OS=Macaca fascicularis GN=PPT1 PE=2 SV=1	PF02089	Palmitoyl protein thioesterase	--	--	GO:0098599	palmitoyl hydrolase activity	--	--	KOG2541	Palmitoyl protein thioesterase
Cluster-57245.201244	0	56.9416	-8.4724	2.8782e-07	0.0013907	2758	--	--	--	--	--	--	--	--	--	--	--	--	--	--	--	--	--	--	PF00185//PF12179	Aspartate/ornithine carbamoyltransferase, Asp/Orn binding domain//I-kappa-kinase-beta NEMO binding domain	GO:0016310//GO:0006520//GO:0009069	phosphorylation//cellular amino acid metabolic process//serine family amino acid metabolic process	GO:0016743//GO:0008384//GO:0016597	carboxyl- or carbamoyltransferase activity//IkappaB kinase activity//amino acid binding	GO:0008385	IkappaB kinase complex	--	--
Cluster-57245.105626	0	41.0073	-7.9989	2.9949e-07	0.0014261	2501	831312891	XP_012688959.1	1901	6e-210	PREDICTED: transforming growth factor beta-2 [Clupea harengus]	573874782	XM_006625685.1	589	0	PREDICTED: Lepisosteus oculatus transforming growth factor beta-2-like (LOC102683493), mRNA	K13376	TGFB2	transforming growth factor beta-2	http://www.genome.jp/dbget-bin/www_bget?ko:K13376	P61812	1796	3.7e-199	Transforming growth factor beta-2 OS=Homo sapiens GN=TGFB2 PE=1 SV=1	PF00688//PF00019	TGF-beta propeptide//Transforming growth factor beta like domain	GO:0007165//GO:0008283//GO:0040007	signal transduction//cell proliferation//growth	GO:0008083	growth factor activity	--	--	KOG3900	Transforming growth factor beta, bone morphogenetic protein and related proteins
Cluster-57245.187921	64.5091	0	8.3541	3.2861e-07	0.0014824	1666	--	--	--	--	--	--	--	--	--	--	--	--	--	--	--	--	--	--	PF01223	DNA/RNA non-specific endonuclease	--	--	GO:0016787//GO:0003676//GO:0046872	hydrolase activity//nucleic acid binding//metal ion binding	--	--	--	--
Cluster-57245.222507	0	32.9662	-7.6866	3.3309e-07	0.0014824	3854	573895589	XP_006635541.1	5317	0	PREDICTED: probable helicase with zinc finger domain-like [Lepisosteus oculatus]	573895588	XM_006635478.1	1468	0	PREDICTED: Lepisosteus oculatus probable helicase with zinc finger domain-like (LOC102686153), mRNA	--	--	--	--	P42694	4964	0	Probable helicase with zinc finger domain OS=Homo sapiens GN=HELZ PE=1 SV=2	PF13361//PF00580//PF05970//PF02562//PF00642//PF07728//PF04851	UvrD-like helicase C-terminal domain//UvrD/REP helicase N-terminal domain//PIF1-like helicase//PhoH-like protein//Zinc finger C-x8-C-x5-C-x3-H type (and similar)//AAA domain (dynein-related subfamily)//Type III restriction enzyme, res subunit	GO:0006281//GO:0000723	DNA repair//telomere maintenance	GO:0003677//GO:0016787//GO:0003678//GO:0016887//GO:0005524//GO:0046872	DNA binding//hydrolase activity//DNA helicase activity//ATPase activity//ATP binding//metal ion binding	GO:0005657	replication fork	KOG1804	RNA helicase
Cluster-57245.337457	36.9392	0	7.5481	3.3387e-07	0.0014824	4254	557015038	XP_006008003.1	1473	4.3e-160	PREDICTED: uncharacterized protein C10orf12 homolog [Latimeria chalumnae]	--	--	--	--	--	--	--	--	--	Q8N655	989	2.4e-105	Uncharacterized protein C10orf12 OS=Homo sapiens GN=C10orf12 PE=1 SV=1	--	--	--	--	--	--	--	--	--	--
Cluster-57245.69079	39.1977	0	7.6354	3.1725e-07	0.0014824	1009	--	--	--	--	--	--	--	--	--	--	--	--	--	--	--	--	--	--	--	--	--	--	--	--	--	--	--	--
Cluster-57245.69824	0	38.6979	-7.9157	3.2858e-07	0.0014824	2238	573910090	XP_006642763.1	3110	0	PREDICTED: zinc finger protein 862-like [Lepisosteus oculatus]	573910089	XM_006642700.1	952	0	PREDICTED: Lepisosteus oculatus zinc finger protein 862-like (LOC102698795), mRNA	--	--	--	--	O60290	625	2e-63	Zinc finger protein 862 OS=Homo sapiens GN=ZNF862 PE=2 SV=2	PF05699	hAT family C-terminal dimerisation region	--	--	GO:0046983	protein dimerization activity	--	--	--	--
Cluster-57245.124577	40.3635	0	7.6786	3.895e-07	0.0016841	1314	--	--	--	--	--	--	--	--	--	--	--	--	--	--	--	--	--	--	PF02884	Polysaccharide lyase family 8, C-terminal beta-sandwich domain	--	--	GO:0016829	lyase activity	GO:0005576	extracellular region	--	--
Cluster-57245.163627	0	36.7645	-7.8419	3.8953e-07	0.0016841	2815	573904480	XP_006639962.1	759	1.8e-77	PREDICTED: TIR domain-containing adapter molecule 1-like [Lepisosteus oculatus]	--	--	--	--	--	K05842	TRIF	toll-like receptor adapter molecule 1	http://www.genome.jp/dbget-bin/www_bget?ko:K05842	Q8IUC6	450	5e-43	TIR domain-containing adapter molecule 1 OS=Homo sapiens GN=TICAM1 PE=1 SV=1	PF04977//PF13676	Septum formation initiator//TIR domain	GO:0007165//GO:0007049	signal transduction//cell cycle	GO:0005515	protein binding	--	--	--	--
Cluster-57245.152165	135.015	0	9.4185	4.0203e-07	0.0017155	4229	573874371	XP_006625580.1	1731	5.2e-190	PREDICTED: sodium-dependent phosphate transporter 1-B-like [Lepisosteus oculatus]	573874370	XM_006625517.1	438	0	PREDICTED: Lepisosteus oculatus sodium-dependent phosphate transporter 1-B-like (LOC102698668), mRNA	--	--	--	--	Q6PB26	1570	1e-172	Sodium-dependent phosphate transporter 1-B OS=Xenopus laevis GN=slc20a1-b PE=2 SV=1	PF01384//PF00558	Phosphate transporter family//Vpu protein	GO:0019076//GO:0006817//GO:0032801//GO:0006812	viral release from host cell//phosphate ion transport//receptor catabolic process//cation transport	GO:0005261//GO:0005315	cation channel activity//inorganic phosphate transmembrane transporter activity	GO:0033644//GO:0016020	host cell membrane//membrane	KOG2493	Na+/Pi symporter
Cluster-57245.115003	37.4412	0	7.5642	4.1489e-07	0.0017477	2392	--	--	--	--	--	--	--	--	--	--	--	--	--	--	--	--	--	--	--	--	--	--	--	--	--	--	--	--
Cluster-57245.332033	70.7229	0	8.4859	4.7981e-07	0.0019857	5028	573882368	XP_006629366.1	323	1.1e-26	PREDICTED: uncharacterized protein LOC102685512 [Lepisosteus oculatus]	--	--	--	--	--	--	--	--	--	--	--	--	--	PF05497	Destabilase	GO:0005975	carbohydrate metabolic process	GO:0003796	lysozyme activity	--	--	--	--
Cluster-57245.344737	0	30.0444	-7.5541	4.8347e-07	0.0019857	1698	--	--	--	--	--	--	--	--	--	--	--	--	--	--	--	--	--	--	--	--	--	--	--	--	--	--	--	--
Cluster-57245.344738	38.9715	0	7.6281	4.9467e-07	0.0020066	1714	--	--	--	--	--	--	--	--	--	--	--	--	--	--	--	--	--	--	--	--	--	--	--	--	--	--	--	--
Cluster-57245.206342	91.7308	0	8.8605	5.1975e-07	0.0020826	2010	573909708	XP_006642572.1	2753	0	PREDICTED: ubiquitin carboxyl-terminal hydrolase 47-like [Lepisosteus oculatus]	573909707	XM_006642509.1	888	0	PREDICTED: Lepisosteus oculatus ubiquitin carboxyl-terminal hydrolase 47-like (LOC102694716), mRNA	K11857	USP47	ubiquitin carboxyl-terminal hydrolase 47	http://www.genome.jp/dbget-bin/www_bget?ko:K11857	E1C1R4	2532	1.3e-284	Ubiquitin carboxyl-terminal hydrolase 47 OS=Gallus gallus GN=USP47 PE=3 SV=1	PF05173//PF14560//PF00240	Dihydrodipicolinate reductase, C-terminus//Ubiquitin-like domain//Ubiquitin family	GO:0055114//GO:0009089//GO:0009085	oxidation-reduction process//lysine biosynthetic process via diaminopimelate//lysine biosynthetic process	GO:0005515//GO:0008839	protein binding//4-hydroxy-tetrahydrodipicolinate reductase	--	--	--	--
Cluster-57245.207612	318.357	8.05185	5.2817	5.3953e-07	0.0021358	6666	573884223	XP_006630195.1	6057	0	PREDICTED: protein furry homolog-like [Lepisosteus oculatus]	573884222	XM_006630132.1	1240	0	PREDICTED: Lepisosteus oculatus protein furry homolog-like (LOC102698340), mRNA	--	--	--	--	O94915	5776	0	Protein furry homolog-like OS=Homo sapiens GN=FRYL PE=1 SV=2	PF07722//PF08039	Peptidase C26//Mitochondrial proteolipid	GO:0006541	glutamine metabolic process	GO:0016787	hydrolase activity	GO:0005739	mitochondrion	KOG1825	Fry-like conserved proteins
Cluster-57245.153587	36.4699	0	7.5275	5.6012e-07	0.0021909	1029	--	--	--	--	--	--	--	--	--	--	--	--	--	--	--	--	--	--	--	--	--	--	--	--	--	--	--	--
Cluster-57245.183981	46.1064	298.498	-2.7017	5.7908e-07	0.0022384	897	432928201	XP_004081102.1	736	2.6e-75	PREDICTED: 60S ribosomal protein L21 [Oryzias latipes]	50344965	NM_001002155.1	294	1.45767e-150	Danio rerio ribosomal protein L21 (rpl21), mRNA >gnl|BL_ORD_ID|1239759 Danio rerio ribosomal protein L21, mRNA (cDNA clone MGC:86669 IMAGE:6894740), complete cds	K02889	RP-L21e, RPL21	large subunit ribosomal protein L21e	http://www.genome.jp/dbget-bin/www_bget?ko:K02889	P46778	704	5.6e-73	60S ribosomal protein L21 OS=Homo sapiens GN=RPL21 PE=1 SV=2	PF06420//PF01157	Mitochondrial genome maintenance MGM101//Ribosomal protein L21e	GO:0042254//GO:0000002//GO:0006412	ribosome biogenesis//mitochondrial genome maintenance//translation	GO:0003735	structural constituent of ribosome	GO:0005840//GO:0000262//GO:0005622	ribosome//mitochondrial chromosome//intracellular	--	--
Cluster-57245.119886	0	32.7566	-7.6778	6.0254e-07	0.0022876	3183	557332571	XP_006039080.1	897	2e-93	PREDICTED: zinc finger BED domain-containing protein 4-like isoform X2 [Alligator sinensis]	--	--	--	--	--	K17972	NAA20, NAT3	N-terminal acetyltransferase B complex catalytic subunit	http://www.genome.jp/dbget-bin/www_bget?ko:K17972	O96006	518	7.3e-51	Zinc finger BED domain-containing protein 1 OS=Homo sapiens GN=ZBED1 PE=1 SV=1	PF02892//PF05699	BED zinc finger//hAT family C-terminal dimerisation region	--	--	GO:0003677//GO:0046983	DNA binding//protein dimerization activity	--	--	KOG1121	Tam3-transposase (Ac family)
Cluster-57245.142348	0.497846	56.169	-6.6608	6.1036e-07	0.0022876	827	573893302	XP_006634404.1	500	5.6e-48	PREDICTED: cytochrome c oxidase assembly protein 1 homolog [Lepisosteus oculatus]	685042593	LN591118.1	77	5.70895e-30	Cyprinus carpio genome assembly common carp genome ,scaffold 000028815	--	--	--	--	Q9GZY4	294	1.8e-25	Cytochrome c oxidase assembly factor 1 homolog OS=Homo sapiens GN=COA1 PE=1 SV=1	PF08294	TIM21	GO:0030150	protein import into mitochondrial matrix	--	--	GO:0005744	mitochondrial inner membrane presequence translocase complex	--	--
Cluster-57245.348161	0	31.7397	-7.6315	6.1269e-07	0.0022876	1406	573880498	XP_006628453.1	1374	4.3e-149	PREDICTED: 5' exonuclease Apollo-like [Lepisosteus oculatus]	597739614	XM_007231930.1	162	5.5328e-77	PREDICTED: Astyanax mexicanus 5' exonuclease Apollo-like (LOC103022892), transcript variant X2, mRNA	K15341	DCLRE1B, SNM1B	DNA cross-link repair 1B protein	http://www.genome.jp/dbget-bin/www_bget?ko:K15341	B0V2S2	1195	1e-129	5' exonuclease Apollo OS=Danio rerio GN=dclre1b PE=2 SV=1	--	--	--	--	--	--	--	--	KOG1361	Predicted hydrolase involved in interstrand cross-link repair
Cluster-57245.262683	35.6562	0	7.4937	6.3224e-07	0.0023341	3005	--	--	--	--	--	213511385	NM_001139843.1	37	3.67704e-07	Salmo salar Vesicle-fusing ATPase (nsf), mRNA >gnl|BL_ORD_ID|5991841 Salmo salar clone ssal-rgf-502-247 Vesicle-fusing ATPase putative mRNA, complete cds	--	--	--	--	--	--	--	--	PF08117//PF08039	Ptu family//Mitochondrial proteolipid	GO:0006810//GO:0009405	transport//pathogenesis	GO:0019855	calcium channel inhibitor activity	GO:0005576//GO:0005739	extracellular region//mitochondrion	--	--
Cluster-57245.326061	0	37.1396	-7.8574	7.527e-07	0.0027479	1544	573882744	XP_006629548.1	1546	5.4e-169	PREDICTED: RING finger protein 175-like [Lepisosteus oculatus]	573882743	XM_006629485.1	499	0	PREDICTED: Lepisosteus oculatus RING finger protein 175-like (LOC102690121), mRNA	K15698	RNF121	RING finger protein 121	http://www.genome.jp/dbget-bin/www_bget?ko:K15698	Q6DD32	1398	3.2e-153	RING finger protein 121 OS=Xenopus laevis GN=rnf121 PE=2 SV=1	PF13639//PF14634//PF17123//PF12678//PF12861//PF00097	Ring finger domain//zinc-RING finger domain//RING-like zinc finger//RING-H2 zinc finger//Anaphase-promoting complex subunit 11 RING-H2 finger//Zinc finger, C3HC4 type (RING finger)	GO:0016567	protein ubiquitination	GO:0004842//GO:0005515//GO:0046872//GO:0008270	ubiquitin-protein transferase activity//protein binding//metal ion binding//zinc ion binding	GO:0005680	anaphase-promoting complex	KOG1734	Predicted RING-containing E3 ubiquitin ligase
Cluster-57245.30862	48.4491	0	7.9349	7.6829e-07	0.002774	1130	--	--	--	--	--	--	--	--	--	--	--	--	--	--	--	--	--	--	--	--	--	--	--	--	--	--	--	--
Cluster-57245.109034	0	28.0701	-7.4545	7.9203e-07	0.0027982	1481	602667835	XP_007439474.1	628	1.5e-62	PREDICTED: testis development-related protein [Python bivittatus]	705698303	XM_010126600.1	105	2.8327e-45	PREDICTED: Chlamydotis macqueenii testis development related protein (TDRP), mRNA	--	--	--	--	Q5I019	576	6.4e-58	Testis development-related protein OS=Xenopus laevis GN=tdrp PE=2 SV=1	PF03220//PF15683//PF08500	Tombusvirus P19 core protein//Testis development-related protein//Tombusvirus p33	GO:0007283//GO:0006144	spermatogenesis//purine nucleobase metabolic process	GO:0003968	RNA-directed RNA polymerase activity	GO:0031379//GO:0019012	RNA-directed RNA polymerase complex//virion	--	--
Cluster-57245.128898	0	34.6174	-7.7573	7.8655e-07	0.0027982	2799	632934454	XP_007884078.1	1691	1.5e-185	PREDICTED: UBX domain-containing protein 7 isoform X5 [Callorhinchus milii]	675429070	XM_008930241.1	349	1.24287e-180	PREDICTED: Manacus vitellinus UBX domain protein 7 (UBXN7), partial mRNA	--	--	--	--	O94888	1344	1.1e-146	UBX domain-containing protein 7 OS=Homo sapiens GN=UBXN7 PE=1 SV=2	PF00789//PF08493//PF00451	UBX domain//Aflatoxin regulatory protein//Scorpion short toxin, BmKK2	GO:0006810//GO:0006355//GO:0009405//GO:0045122	transport//regulation of transcription, DNA-templated//pathogenesis//aflatoxin biosynthetic process	GO:0005515//GO:0003677//GO:0008200	protein binding//DNA binding//ion channel inhibitor activity	GO:0005576//GO:0005634	extracellular region//nucleus	KOG1364	Predicted ubiquitin regulatory protein, contains UAS and UBX domains
Cluster-57245.198602	0	29.9773	-7.5483	8.1885e-07	0.0028411	1301	573900039	XP_006637749.1	863	7.2e-90	PREDICTED: translocation protein SEC62-like [Lepisosteus oculatus]	657810953	XM_008334587.1	328	2.68812e-169	PREDICTED: Cynoglossus semilaevis SEC62 homolog (S. cerevisiae) (sec62), mRNA	K12275	SEC62	translocation protein SEC62	http://www.genome.jp/dbget-bin/www_bget?ko:K12275	Q99442	806	1.2e-84	Translocation protein SEC62 OS=Homo sapiens GN=SEC62 PE=1 SV=1	PF00610//PF03839//PF03547	Domain found in Dishevelled, Egl-10, and Pleckstrin (DEP)//Translocation protein Sec62//Membrane transport protein	GO:0035556//GO:0015031//GO:0055085	intracellular signal transduction//protein transport//transmembrane transport	GO:0008565	protein transporter activity	GO:0016021	integral component of membrane	KOG2927	Membrane component of ER protein translocation complex
Cluster-57245.289248	0	31.343	-7.611	8.2146e-07	0.0028411	1997	632980347	XP_007906983.1	914	1.3e-95	PREDICTED: tetratricopeptide repeat protein 12 [Callorhinchus milii]	--	--	--	--	--	--	--	--	--	Q9H892	648	3.9e-66	Tetratricopeptide repeat protein 12 OS=Homo sapiens GN=TTC12 PE=1 SV=2	PF00514	Armadillo/beta-catenin-like repeat	--	--	GO:0005515	protein binding	--	--	--	--
Cluster-57245.196620	0	47.4391	-8.2099	8.365e-07	0.002863	1705	831311488	XP_012688197.1	864	7.2e-90	PREDICTED: cell adhesion molecule-related/down-regulated by oncogenes [Clupea harengus]	--	--	--	--	--	--	--	--	--	Q90Z04	751	3.8e-78	Cell adhesion molecule-related/down-regulated by oncogenes OS=Xenopus laevis GN=cdon PE=2 SV=1	PF13895//PF05790	Immunoglobulin domain//Immunoglobulin C2-set domain	GO:0007155	cell adhesion	GO:0005515	protein binding	GO:0016021	integral component of membrane	--	--
Cluster-57245.160904	63.9787	0	8.3414	8.5232e-07	0.0028871	6741	573884223	XP_006630195.1	6057	0	PREDICTED: protein furry homolog-like [Lepisosteus oculatus]	573884222	XM_006630132.1	1234	0	PREDICTED: Lepisosteus oculatus protein furry homolog-like (LOC102698340), mRNA	--	--	--	--	O94915	5776	0	Protein furry homolog-like OS=Homo sapiens GN=FRYL PE=1 SV=2	PF07722//PF08039	Peptidase C26//Mitochondrial proteolipid	GO:0006541	glutamine metabolic process	GO:0016787	hydrolase activity	GO:0005739	mitochondrion	KOG1825	Fry-like conserved proteins
Cluster-57245.171267	157.691	21.4166	2.8887	8.711e-07	0.0028911	304	--	--	--	--	--	--	--	--	--	--	--	--	--	--	--	--	--	--	--	--	--	--	--	--	--	--	--	--
Cluster-57245.172984	52.6275	0	8.0613	8.6536e-07	0.0028911	1541	--	--	--	--	--	632976838	XM_007906822.1	119	4.86744e-53	PREDICTED: Callorhinchus milii heterogeneous nuclear ribonucleoprotein K (hnrnpk), transcript variant X4, mRNA	--	--	--	--	--	--	--	--	PF13639	Ring finger domain	--	--	GO:0005515//GO:0008270	protein binding//zinc ion binding	--	--	--	--
Cluster-57245.280084	30.2452	0	7.2595	1.0974e-06	0.0036058	4560	573880040	XP_006628231.1	1057	8e-112	PREDICTED: replication factor C subunit 3-like [Lepisosteus oculatus]	831243224	XM_003800129.2	259	2.18419e-130	PREDICTED: Otolemur garnettii replication factor C (activator 1) 3, 38kDa (RFC3), mRNA	K10756	RFC3_5	replication factor C subunit 3/5	http://www.genome.jp/dbget-bin/www_bget?ko:K10756	Q8R323	1040	3.1e-111	Replication factor C subunit 3 OS=Mus musculus GN=Rfc3 PE=2 SV=1	PF02671//PF08145//PF00485//PF17047//PF00005	Paired amphipathic helix repeat//BOP1NT (NUC169) domain//Phosphoribulokinase / Uridine kinase family//Synaptotagmin-like mitochondrial-lipid-binding domain//ABC transporter	GO:0006364//GO:0008152//GO:0006355	rRNA processing//metabolic process//regulation of transcription, DNA-templated	GO:0016301//GO:0016887//GO:0008289//GO:0005524	kinase activity//ATPase activity//lipid binding//ATP binding	--	--	KOG2035	Replication factor C, subunit RFC3
Cluster-57245.292408	0	26.5903	-7.3754	1.122e-06	0.0036499	2896	--	--	--	--	--	--	--	--	--	--	--	--	--	--	--	--	--	--	PF00091	Tubulin/FtsZ family, GTPase domain	--	--	GO:0003924	GTPase activity	--	--	--	--
Cluster-57245.184280	30.6614	0	7.281	1.2045e-06	0.003868	529	831299120	XP_012681452.1	364	2.1e-32	PREDICTED: LOW QUALITY PROTEIN: nascent polypeptide-associated complex subunit alpha, muscle-specific form-like [Clupea harengus]	198285536	BT043990.1	118	5.75591e-53	Salmo salar clone HM5_2780 nascent polypeptide-associated complex alpha polypeptide mRNA, partial cds	K03626	EGD2, NACA	nascent polypeptide-associated complex subunit alpha	http://www.genome.jp/dbget-bin/www_bget?ko:K03626	P70670	339	6.9e-31	Nascent polypeptide-associated complex subunit alpha, muscle-specific form OS=Mus musculus GN=Naca PE=1 SV=2	--	--	--	--	--	--	--	--	KOG2239	Transcription factor containing NAC and TS-N domains
Cluster-60658.3	29.8533	0	7.241	1.2125e-06	0.003868	1891	677251698	KFP59784.1	142	4.2e-06	hypothetical protein N322_11358, partial [Cariama cristata]	--	--	--	--	--	--	--	--	--	--	--	--	--	--	--	--	--	--	--	--	--	--	--
Cluster-57245.286671	0.994305	91.2373	-6.4156	1.3318e-06	0.0042077	1371	573880909	XP_006628655.1	320	7e-27	PREDICTED: cyclin-dependent kinase inhibitor 1-like [Lepisosteus oculatus]	--	--	--	--	--	--	--	--	--	P38936	196	6.9e-14	Cyclin-dependent kinase inhibitor 1 OS=Homo sapiens GN=CDKN1A PE=1 SV=3	PF02234	Cyclin-dependent kinase inhibitor	GO:0007050//GO:0045859	cell cycle arrest//regulation of protein kinase activity	GO:0004861	cyclin-dependent protein serine/threonine kinase inhibitor activity	GO:0005634	nucleus	--	--
Cluster-57245.294126	0	25.1254	-7.2951	1.4714e-06	0.0046042	1066	573906582	XP_006641011.1	648	5e-65	PREDICTED: homeobox protein cut-like 1-like [Lepisosteus oculatus]	573906581	XM_006640948.1	276	1.76796e-140	PREDICTED: Lepisosteus oculatus homeobox protein cut-like 1-like (LOC102697391), mRNA	K09313	CUTL	homeobox protein cut-like	http://www.genome.jp/dbget-bin/www_bget?ko:K09313	P53565	294	2.3e-25	Homeobox protein cut-like 1 OS=Rattus norvegicus GN=Cux1 PE=1 SV=2	PF00046//PF05920	Homeobox domain//Homeobox KN domain	GO:0006355	regulation of transcription, DNA-templated	GO:0003677	DNA binding	--	--	--	--
Cluster-57245.30158	35.367	0	7.4888	1.9553e-06	0.0060608	1773	573887089	XP_006631327.1	239	2.2e-17	PREDICTED: cAMP-dependent protein kinase inhibitor beta-like [Lepisosteus oculatus]	--	--	--	--	--	--	--	--	--	--	--	--	--	PF02827	cAMP-dependent protein kinase inhibitor	GO:0006469//GO:0045859	negative regulation of protein kinase activity//regulation of protein kinase activity	GO:0004862	cAMP-dependent protein kinase inhibitor activity	GO:0005952	cAMP-dependent protein kinase complex	--	--
Cluster-57245.114753	34.8352	0	7.4614	2.0877e-06	0.0064108	1614	573877240	XP_006626872.1	745	4.3e-76	PREDICTED: protein FAM173B-like [Lepisosteus oculatus]	--	--	--	--	--	--	--	--	--	Q6P4H8	431	4.5e-41	Protein FAM173B OS=Homo sapiens GN=FAM173B PE=1 SV=2	PF08123//PF08241	Histone methylation protein DOT1//Methyltransferase domain	GO:0008152//GO:0006479//GO:0006554	metabolic process//protein methylation//lysine catabolic process	GO:0008168//GO:0018024	methyltransferase activity//histone-lysine N-methyltransferase activity	--	--	KOG4058	Uncharacterized conserved protein
Cluster-57245.307633	0	32.7313	-7.6777	2.2019e-06	0.0066988	1429	573911054	XP_006643245.1	1208	7.8e-130	PREDICTED: monocarboxylate transporter 12-B-like [Lepisosteus oculatus]	677981525	XM_009075072.1	135	5.74629e-62	PREDICTED: Acanthisitta chloris solute carrier family 16, member 12 (SLC16A12), mRNA	K11810	SLC16A12	MFS transporter, MCP family, solute carrier family 16 (monocarboxylic acid transporters), member 12	http://www.genome.jp/dbget-bin/www_bget?ko:K11810	Q503M4	1084	7.7e-117	Monocarboxylate transporter 12-B OS=Danio rerio GN=slc16a12b PE=2 SV=1	PF07690//PF13994	Major Facilitator Superfamily//PgaD-like protein	GO:0055085//GO:0042710	transmembrane transport//biofilm formation	--	--	GO:0016021	integral component of membrane	--	--
Cluster-57245.205563	41.2853	0	7.7109	2.3115e-06	0.0069676	661	795097501	XP_011793196.1	564	1.7e-55	PREDICTED: cytochrome b5 [Colobus angolensis palliatus]	71895490	NM_001030581.1	50	4.61071e-15	Gallus gallus outer mitochondrial membrane cytochrome b5 (CYB5B), mRNA >gnl|BL_ORD_ID|1274054 Gallus gallus mRNA for hypothetical protein, clone 29f20	--	--	--	--	P00167	552	1.7e-55	Cytochrome b5 OS=Homo sapiens GN=CYB5A PE=1 SV=2	--	--	--	--	--	--	--	--	KOG0537	Cytochrome b5
Cluster-57245.147201	0	26.891	-7.3932	2.3332e-06	0.0069693	1082	808878021	KKF26325.1	202	2.6e-13	hypothetical protein EH28_10946 [Larimichthys crocea]	--	--	--	--	--	--	--	--	--	--	--	--	--	--	--	--	--	--	--	--	--	--	--
Cluster-57245.164090	32.2732	0	7.3566	2.5071e-06	0.0074212	1008	602728071	XP_007449473.1	198	7.2e-13	PREDICTED: protein NOXP20 [Lipotes vexillifer]	573883923	XM_006630050.1	55	1.19008e-17	PREDICTED: Lepisosteus oculatus protein NOXP20-like (LOC102698612), mRNA	--	--	--	--	Q8IWE2	182	2.1e-12	Protein NOXP20 OS=Homo sapiens GN=FAM114A1 PE=1 SV=2	--	--	--	--	--	--	--	--	--	--
Cluster-57245.187288	42.1858	0.433478	6.7804	2.6037e-06	0.0075246	222	--	--	--	--	--	--	--	--	--	--	--	--	--	--	--	--	--	--	--	--	--	--	--	--	--	--	--	--
Cluster-57245.240916	119.106	6.48059	4.2291	2.6107e-06	0.0075246	403	--	--	--	--	--	--	--	--	--	--	--	--	--	--	--	--	--	--	PF03110	SBP domain	--	--	GO:0003677	DNA binding	GO:0005634	nucleus	--	--
Cluster-57245.33846	32.1378	0	7.3434	2.5718e-06	0.0075246	6713	641796525	XP_008161635.1	7113	0	PREDICTED: thrombospondin type-1 domain-containing protein 7A isoform X1 [Chrysemys picta bellii]	641796524	XM_008163413.1	1302	0	PREDICTED: Chrysemys picta bellii thrombospondin, type I, domain containing 7A (THSD7A), transcript variant X1, mRNA	--	--	--	--	Q9UPZ6	6701	0	Thrombospondin type-1 domain-containing protein 7A OS=Homo sapiens GN=THSD7A PE=1 SV=4	PF01411	tRNA synthetases class II (A)	GO:0006531//GO:0006419//GO:0006522	aspartate metabolic process//alanyl-tRNA aminoacylation//alanine metabolic process	GO:0005524//GO:0004813//GO:0000166	ATP binding//alanine-tRNA ligase activity//nucleotide binding	--	--	--	--
Cluster-57245.45365	32.113	0	7.3408	2.6508e-06	0.0075737	1861	530577248	XP_005282579.1	1374	5.7e-149	PREDICTED: SPRY domain-containing SOCS box protein 4 isoform X1 [Chrysemys picta bellii]>gi|641803270|ref|XP_008164068.1| PREDICTED: SPRY domain-containing SOCS box protein 4 isoform X1 [Chrysemys picta bellii]>gi|641803272|ref|XP_008164069.1| PREDICTED: SPRY domain-containing SOCS box protein 4 isoform X1 [Chrysemys picta bellii]>gi|641803274|ref|XP_008164070.1| PREDICTED: SPRY domain-containing…	699571406	XM_009865417.1	357	0	PREDICTED: Apaloderma vittatum SPRY domain-containing SOCS box protein 4-like (LOC104266991), mRNA	K10343	SPSB1_4, SSB1, SSB4	SPRY domain-containing SOCS box protein 1/4	http://www.genome.jp/dbget-bin/www_bget?ko:K10343	Q96A44	1201	2.7e-130	SPRY domain-containing SOCS box protein 4 OS=Homo sapiens GN=SPSB4 PE=1 SV=1	PF07525//PF00622	SOCS box//SPRY domain	GO:0035556	intracellular signal transduction	GO:0005515	protein binding	--	--	KOG3953	SOCS box protein SSB-1, contains SPRY domain
Cluster-57245.95015	0	25.2591	-7.3033	2.6967e-06	0.0076382	2154	557013691	XP_006007379.1	1846	1.2e-203	PREDICTED: E3 ubiquitin-protein ligase SH3RF1 [Latimeria chalumnae]	759120393	XR_895898.1	206	2.96875e-101	PREDICTED: Pteropus vampyrus SH3 domain containing ring finger 1 (SH3RF1), transcript variant X2, misc_RNA	K12171	SH3RF, POSH	E3 ubiquitin-protein ligase SH3RF	http://www.genome.jp/dbget-bin/www_bget?ko:K12171	Q5RBR0	1096	4.7e-118	E3 ubiquitin-protein ligase SH3RF1 OS=Pongo abelii GN=SH3RF1 PE=2 SV=1	PF00018//PF14604	SH3 domain//Variant SH3 domain	--	--	GO:0005515	protein binding	--	--	KOG4225	Sorbin and SH3 domain-containing protein
Cluster-57245.198132	27.8853	0	7.1441	2.7841e-06	0.0077523	766	--	--	--	--	--	--	--	--	--	--	--	--	--	--	--	--	--	--	--	--	--	--	--	--	--	--	--	--
Cluster-57245.218782	44.0402	0	7.8045	2.7652e-06	0.0077523	2356	573882006	XP_006629191.1	2102	2.8e-233	PREDICTED: probable carboxypeptidase X1-like [Lepisosteus oculatus]	637363401	XM_008122456.1	403	0	PREDICTED: Anolis carolinensis carboxypeptidase X (M14 family), member 1 (cpxm1), mRNA	K08638	CPXM1	carboxypeptidase X1	http://www.genome.jp/dbget-bin/www_bget?ko:K08638	Q96SM3	1691	5.2e-187	Probable carboxypeptidase X1 OS=Homo sapiens GN=CPXM1 PE=2 SV=2	PF00246//PF04952	Zinc carboxypeptidase//Succinylglutamate desuccinylase / Aspartoacylase family	GO:0008152//GO:0006508	metabolic process//proteolysis	GO:0008270//GO:0016788//GO:0004181	zinc ion binding//hydrolase activity, acting on ester bonds//metallocarboxypeptidase activity	--	--	KOG2649	Zinc carboxypeptidase
Cluster-57245.317916	27.5925	0	7.1298	2.8473e-06	0.0078617	754	--	--	--	--	--	--	--	--	--	--	--	--	--	--	--	--	--	--	--	--	--	--	--	--	--	--	--	--
Cluster-57245.147206	48.7021	0	7.9421	2.9274e-06	0.0080155	1096	736302998	XP_010793796.1	205	1.2e-13	PREDICTED: uncharacterized protein LOC104966306 [Notothenia coriiceps]	--	--	--	--	--	--	--	--	--	--	--	--	--	--	--	--	--	--	--	--	--	--	--
Cluster-57245.224955	0	53.6902	-8.3877	3.1164e-06	0.0084623	1491	556977676	XP_005996054.1	1299	2.3e-140	PREDICTED: uncharacterized protein LOC102349171 [Latimeria chalumnae]	--	--	--	--	--	--	--	--	--	Q08C93	979	1.2e-104	Monoacylglycerol lipase ABHD12 OS=Danio rerio GN=abhd12 PE=2 SV=1	PF02230//PF03583//PF02129//PF00975//PF00326//PF07859	Phospholipase/Carboxylesterase//Secretory lipase//X-Pro dipeptidyl-peptidase (S15 family)//Thioesterase domain//Prolyl oligopeptidase family//alpha/beta hydrolase fold	GO:0008152//GO:0009058//GO:0046486//GO:0006508//GO:0016042	metabolic process//biosynthetic process//glycerolipid metabolic process//proteolysis//lipid catabolic process	GO:0016788//GO:0008236//GO:0004806//GO:0016787	hydrolase activity, acting on ester bonds//serine-type peptidase activity//triglyceride lipase activity//hydrolase activity	--	--	KOG1552	Predicted alpha/beta hydrolase
Cluster-57245.16675	25.9772	0	7.0392	3.2283e-06	0.0086943	1238	573906520	XP_006640980.1	314	3.1e-26	PREDICTED: replication protein A 70 kDa DNA-binding subunit-like isoform X1 [Lepisosteus oculatus]	--	--	--	--	--	K07466	RFA1, RPA1, rpa	replication factor A1	http://www.genome.jp/dbget-bin/www_bget?ko:K07466	Q6NY74	298	9.2e-26	Replication protein A 70 kDa DNA-binding subunit OS=Danio rerio GN=rpa1 PE=1 SV=1	PF04057	Replication factor-A protein 1, N-terminal domain	GO:0006260	DNA replication	GO:0003677	DNA binding	GO:0005634	nucleus	--	--
Cluster-57245.240951	0	54.333	-8.4097	3.2877e-06	0.0087825	4940	573874815	XP_006625763.1	4469	0	PREDICTED: exostosin-like 3-like [Lepisosteus oculatus]	744544549	XM_010995335.1	790	0	PREDICTED: Camelus dromedarius exostosin-like glycosyltransferase 3 (EXTL3), mRNA	K02370	EXTL3	alpha-1,4-N-acetylglucosaminyltransferase EXTL3	http://www.genome.jp/dbget-bin/www_bget?ko:K02370	O43909	4173	0	Exostosin-like 3 OS=Homo sapiens GN=EXTL3 PE=1 SV=1	PF09258//PF08039//PF09198//PF07851//PF07926//PF05529//PF06160	Glycosyl transferase family 64 domain//Mitochondrial proteolipid//Bacteriophage T4 beta-glucosyltransferase//TMPIT-like protein//TPR/MLP1/MLP2-like protein//B-cell receptor-associated protein 31-like//Septation ring formation regulator, EzrA	GO:0006304//GO:0015012//GO:0006606//GO:0006024//GO:0000921//GO:0006886	DNA modification//heparan sulfate proteoglycan biosynthetic process//protein import into nucleus//glycosaminoglycan biosynthetic process//septin ring assembly//intracellular protein transport	GO:0033821	DNA beta-glucosyltransferase activity	GO:0005739//GO:0005940//GO:0016021//GO:0005783	mitochondrion//septin ring//integral component of membrane//endoplasmic reticulum	KOG1022	Acetylglucosaminyltransferase EXT2/exostosin 2
Cluster-57245.255049	33.0111	0	7.3844	3.3423e-06	0.0088561	1362	573905813	XP_006640627.1	1712	2.7e-188	PREDICTED: target of rapamycin complex 2 subunit MAPKAP1-like [Lepisosteus oculatus]	573905812	XM_006640564.1	768	0	PREDICTED: Lepisosteus oculatus target of rapamycin complex 2 subunit MAPKAP1-like (LOC102690033), mRNA	--	--	--	--	Q9W6S3	1634	1.2e-180	Target of rapamycin complex 2 subunit MAPKAP1 OS=Gallus gallus GN=MAPKAP1 PE=2 SV=1	PF03998	Utp11 protein	GO:0006364	rRNA processing	--	--	GO:0032040	small-subunit processome	KOG3739	Stress-activated MAP kinase-interacting protein, Sin1p
Cluster-57245.106245	31.4871	0	7.3215	3.4783e-06	0.0091428	486	--	--	--	--	--	--	--	--	--	--	--	--	--	--	--	--	--	--	--	--	--	--	--	--	--	--	--	--
Cluster-57245.103779	38.0288	0	7.5902	3.5883e-06	0.0093571	5823	573881438	XP_006628914.1	2387	6.2e-266	PREDICTED: sorting nexin-33-like [Lepisosteus oculatus]	573881437	XM_006628851.1	741	0	PREDICTED: Lepisosteus oculatus sorting nexin-33-like (LOC102697932), mRNA	K17923	SNX9_18_33	sorting nexin-9/18/33	http://www.genome.jp/dbget-bin/www_bget?ko:K17923	Q4VAA7	2144	3.8e-239	Sorting nexin-33 OS=Mus musculus GN=Snx33 PE=1 SV=1	PF08685//PF00018//PF00787//PF14604	GON domain//SH3 domain//PX domain//Variant SH3 domain	--	--	GO:0008270//GO:0004222//GO:0005515//GO:0035091	zinc ion binding//metalloendopeptidase activity//protein binding//phosphatidylinositol binding	--	--	KOG2273	Membrane coat complex Retromer, subunit VPS5/SNX1, Sorting nexins, and related PX domain-containing proteins
Cluster-57245.24169	43.4313	0	7.7767	3.8399e-06	0.0099345	1814	573878007	XP_006627240.1	1547	4.9e-169	PREDICTED: serum albumin 2-like [Lepisosteus oculatus]	--	--	--	--	--	--	--	--	--	Q03156	1108	1.6e-119	Serum albumin 2 OS=Salmo salar GN=alb2 PE=2 SV=1	PF00273	Serum albumin family	--	--	--	--	GO:0005615	extracellular space	--	--
Cluster-57245.155882	0	22.6279	-7.144	4.0748e-06	0.01046	1759	573900576	XP_006638016.1	1462	3.4e-159	PREDICTED: protein IWS1 homolog [Lepisosteus oculatus]	706148739	XM_010207718.1	336	1.30731e-173	PREDICTED: Colius striatus IWS1 homolog (S. cerevisiae) (IWS1), mRNA	K17498	SPN1, IWS1	transcription factor SPN1	http://www.genome.jp/dbget-bin/www_bget?ko:K17498	Q96ST2	1226	3.2e-133	Protein IWS1 homolog OS=Homo sapiens GN=IWS1 PE=1 SV=2	PF02978//PF08711	Signal peptide binding domain//TFIIS helical bundle-like domain	GO:0006614//GO:0006351	SRP-dependent cotranslational protein targeting to membrane//transcription, DNA-templated	GO:0003677//GO:0008312	DNA binding//7S RNA binding	GO:0005634//GO:0048500	nucleus//signal recognition particle	KOG1793	Uncharacterized conserved protein
Cluster-57245.264570	26.4956	0	7.0646	4.1966e-06	0.010689	1070	554865846	XP_005942959.1	431	7.3e-40	PREDICTED: sodium-coupled neutral amino acid transporter 4-like isoform X6 [Haplochromis burtoni]	--	--	--	--	--	K14991	SLC38A4, SNAT4	solute carrier family 38 (sodium-coupled neutral amino acid transporter), member 4	http://www.genome.jp/dbget-bin/www_bget?ko:K14991	Q9EQ25	349	9.7e-32	Sodium-coupled neutral amino acid transporter 4 OS=Rattus norvegicus GN=Slc38a4 PE=2 SV=1	--	--	--	--	--	--	--	--	--	--
Cluster-57245.257902	0	24.6316	-7.2634	4.2646e-06	0.010779	1346	--	--	--	--	--	--	--	--	--	--	--	--	--	--	--	--	--	--	--	--	--	--	--	--	--	--	--	--
Cluster-57245.153378	24.7737	0	6.969	4.6658e-06	0.011614	1700	556979947	XP_005996756.1	829	8.2e-86	PREDICTED: phosphatidylethanolamine N-methyltransferase isoform X1 [Latimeria chalumnae]	--	--	--	--	--	K00551	PEMT	phosphatidylethanolamine N-methyltransferase	http://www.genome.jp/dbget-bin/www_bget?ko:K00551	Q7YRH6	651	1.5e-66	Phosphatidylethanolamine N-methyltransferase OS=Bos taurus GN=PEMT PE=2 SV=1	PF01080	Presenilin	--	--	GO:0004190	aspartic-type endopeptidase activity	GO:0016021	integral component of membrane	KOG4142	Phospholipid methyltransferase
Cluster-57245.33641	0	73.403	-8.8415	4.6414e-06	0.011614	5176	573882368	XP_006629366.1	332	1.1e-27	PREDICTED: uncharacterized protein LOC102685512 [Lepisosteus oculatus]	--	--	--	--	--	--	--	--	--	--	--	--	--	PF05497	Destabilase	GO:0005975	carbohydrate metabolic process	GO:0003796	lysozyme activity	--	--	--	--
Cluster-57245.20333	41.7516	0	7.7198	5.1016e-06	0.012603	1668	573876622	XP_006626581.1	2238	3.3e-249	PREDICTED: receptor-type tyrosine-protein phosphatase alpha-like [Lepisosteus oculatus]	573876621	XM_006626518.1	858	0	PREDICTED: Lepisosteus oculatus receptor-type tyrosine-protein phosphatase alpha-like (LOC102698600), mRNA	K18032	PTPRA	receptor-type tyrosine-protein phosphatase A	http://www.genome.jp/dbget-bin/www_bget?ko:K18032	P18433	2160	1.5e-241	Receptor-type tyrosine-protein phosphatase alpha OS=Homo sapiens GN=PTPRA PE=1 SV=2	PF00782//PF00102//PF08802	Dual specificity phosphatase, catalytic domain//Protein-tyrosine phosphatase//Cytochrome B6-F complex Fe-S subunit	GO:0006118//GO:0006570//GO:0006470//GO:0055114	obsolete electron transport//tyrosine metabolic process//protein dephosphorylation//oxidation-reduction process	GO:0009496//GO:0008138//GO:0004725//GO:0051537	plastoquinol--plastocyanin reductase activity//protein tyrosine/serine/threonine phosphatase activity//protein tyrosine phosphatase activity//2 iron, 2 sulfur cluster binding	GO:0042651//GO:0009512	thylakoid membrane//cytochrome b6f complex	--	--
Cluster-57245.135211	28.2521	0	7.165	5.6045e-06	0.013742	1965	597736475	XP_007230495.1	1808	2.9e-199	PREDICTED: SWI/SNF-related matrix-associated actin-dependent regulator of chromatin subfamily A-like protein 1 [Astyanax mexicanus]	597736474	XM_007230433.1	347	1.12339e-179	PREDICTED: Astyanax mexicanus SWI/SNF related, matrix associated, actin dependent regulator of chromatin, subfamily a-like 1 (smarcal1), mRNA	--	--	--	--	Q498E7	1729	1.7e-191	SWI/SNF-related matrix-associated actin-dependent regulator of chromatin subfamily A-like protein 1 OS=Xenopus laevis GN=smarcal1 PE=2 SV=1	PF04851//PF07652//PF00176	Type III restriction enzyme, res subunit//Flavivirus DEAD domain//SNF2 family N-terminal domain	GO:0019079	viral genome replication	GO:0005524//GO:0008026//GO:0016787//GO:0003677	ATP binding//ATP-dependent helicase activity//hydrolase activity//DNA binding	--	--	KOG1000	Chromatin remodeling protein HARP/SMARCAL1, DEAD-box superfamily
Cluster-57245.83983	0	22.0524	-7.1078	5.7286e-06	0.013943	2063	556969608	XP_005993552.1	2268	1.4e-252	PREDICTED: F-box/LRR-repeat protein 7 [Latimeria chalumnae]	573893394	XM_006634387.1	757	0	PREDICTED: Lepisosteus oculatus F-box/LRR-repeat protein 7-like (LOC102690339), mRNA	K10273	FBXL7	F-box and leucine-rich repeat protein 7	http://www.genome.jp/dbget-bin/www_bget?ko:K10273	Q5BJ29	2181	6.9e-244	F-box/LRR-repeat protein 7 OS=Mus musculus GN=Fbxl7 PE=1 SV=1	PF13516//PF00560//PF00646//PF12937	Leucine Rich repeat//Leucine Rich Repeat//F-box domain//F-box-like	--	--	GO:0005515	protein binding	--	--	KOG1947	Leucine rich repeat proteins, some proteins contain F-box
Cluster-57245.117834	0	31.4741	-7.6234	5.8112e-06	0.01404	1738	632980328	XP_007906973.1	343	1.9e-29	PREDICTED: centrosomal protein of 164 kDa isoform X1 [Callorhinchus milii]	--	--	--	--	--	--	--	--	--	Q5DU05	281	1.2e-23	Centrosomal protein of 164 kDa OS=Mus musculus GN=Cep164 PE=2 SV=2	--	--	--	--	--	--	--	--	--	--
Cluster-57245.13695	23.8826	0	6.9161	5.9066e-06	0.014166	3860	573903334	XP_006639390.1	1885	6.6e-208	PREDICTED: 5-hydroxytryptamine receptor 2A-like [Lepisosteus oculatus]	744566786	XM_010980835.1	294	6.45495e-150	PREDICTED: Camelus dromedarius 5-hydroxytryptamine (serotonin) receptor 2A, G protein-coupled (HTR2A), mRNA	K04157	HTR2	5-hydroxytryptamine receptor 2	http://www.genome.jp/dbget-bin/www_bget?ko:K04157	P50128	1568	1.6e-172	5-hydroxytryptamine receptor 2A OS=Macaca mulatta GN=HTR2A PE=2 SV=1	PF01140//PF00001//PF17047	Matrix protein (MA), p15//7 transmembrane receptor (rhodopsin family)//Synaptotagmin-like mitochondrial-lipid-binding domain	GO:0007186	G-protein coupled receptor signaling pathway	GO:0008289//GO:0005198//GO:0004930	lipid binding//structural molecule activity//G-protein coupled receptor activity	GO:0019028//GO:0016021	viral capsid//integral component of membrane	--	--
Cluster-57245.114440	73.7133	0.336488	7.5799	6.1886e-06	0.014735	1809	530640950	XP_005307230.1	1551	1.7e-169	PREDICTED: histone deacetylase 11 isoform X2 [Chrysemys picta bellii]	697521051	XM_009688164.1	349	0	PREDICTED: Struthio camelus australis histone deacetylase 11 (HDAC11), transcript variant X3, mRNA	K11418	HDAC11	histone deacetylase 11	http://www.genome.jp/dbget-bin/www_bget?ko:K11418	Q9GKU5	1400	2.2e-153	Histone deacetylase 11 OS=Macaca fascicularis GN=HDAC11 PE=2 SV=2	--	--	--	--	--	--	--	--	KOG1344	Predicted histone deacetylase
Cluster-57245.325355	0	23.6972	-7.2129	6.2639e-06	0.014807	3393	641799822	XP_008162846.1	1567	4.4e-171	PREDICTED: putative RNA exonuclease NEF-sp isoform X2 [Chrysemys picta bellii]	--	--	--	--	--	--	--	--	--	Q96IC2	1443	4.3e-158	Putative RNA exonuclease NEF-sp OS=Homo sapiens GN=44M2.3 PE=2 SV=1	PF00076	RNA recognition motif. (a.k.a. RRM, RBD, or RNP domain)	--	--	GO:0003676	nucleic acid binding	--	--	KOG2248	3'-5' exonuclease
Cluster-57245.294366	0	23.602	-7.2078	6.4529e-06	0.015037	5026	573896507	XP_006635993.1	4481	0	PREDICTED: A disintegrin and metalloproteinase with thrombospondin motifs 16-like [Lepisosteus oculatus]	573896506	XM_006635930.1	1396	0	PREDICTED: Lepisosteus oculatus A disintegrin and metalloproteinase with thrombospondin motifs 16-like (LOC102695281), mRNA	K08630	ADAMTS16	a disintegrin and metalloproteinase with thrombospondin motifs 16	http://www.genome.jp/dbget-bin/www_bget?ko:K08630	Q8TE57	3948	0	A disintegrin and metalloproteinase with thrombospondin motifs 16 OS=Homo sapiens GN=ADAMTS16 PE=2 SV=3	PF05986//PF08686//PF01421//PF01562//PF06085	ADAM-TS Spacer 1//PLAC (protease and lacunin) domain//Reprolysin (M12B) family zinc metalloprotease//Reprolysin family propeptide//Lipoprotein Rz1 precursor	GO:0019064//GO:0006508	fusion of virus membrane with host plasma membrane//proteolysis	GO:0008270//GO:0004222//GO:0008233	zinc ion binding//metalloendopeptidase activity//peptidase activity	GO:0019867//GO:0031012	outer membrane//extracellular matrix	--	--
Cluster-57245.67282	0	26.3615	-7.3668	6.4495e-06	0.015037	643	831298695	XP_012681226.1	542	5.9e-53	PREDICTED: LOW QUALITY PROTEIN: protein Hook homolog 2 [Clupea harengus]	548398814	XM_005738120.1	146	1.92758e-68	PREDICTED: Pundamilia nyererei protein Hook homolog 2-like (LOC102198806), mRNA	K16611	HOOK2	protein HOOK2	http://www.genome.jp/dbget-bin/www_bget?ko:K16611	Q6NRB0	449	1.5e-43	Protein Hook homolog 2 OS=Xenopus laevis GN=hook2 PE=2 SV=1	PF08702//PF01025//PF04420//PF07926//PF10473//PF02601//PF06810//PF10459//PF02315	Fibrinogen alpha/beta chain family//GrpE//CHD5-like protein//TPR/MLP1/MLP2-like protein//Leucine-rich repeats of kinetochore protein Cenp-F/LEK1//Exonuclease VII, large subunit//Phage minor structural protein GP20//Peptidase S46//Methanol dehydrogenase beta subunit	GO:0055114//GO:0030168//GO:0007165//GO:0015946//GO:0006308//GO:0006606//GO:0006457//GO:0071816//GO:0051258	oxidation-reduction process//platelet activation//signal transduction//methanol oxidation//DNA catabolic process//protein import into nucleus//protein folding//tail-anchored membrane protein insertion into ER membrane//protein polymerization	GO:0005102//GO:0008134//GO:0005198//GO:0070009//GO:0004022//GO:0000774//GO:0051087//GO:0008855//GO:0008239//GO:0042803//GO:0045502//GO:0030674	receptor binding//transcription factor binding//structural molecule activity//serine-type aminopeptidase activity//alcohol dehydrogenase (NAD) activity//adenyl-nucleotide exchange factor activity//chaperone binding//exodeoxyribonuclease VII activity//dipeptidyl-peptidase activity//protein homodimerization activity//dynein binding//protein binding, bridging	GO:0005577//GO:0009318//GO:0005667//GO:0030286	fibrinogen complex//exodeoxyribonuclease VII complex//transcription factor complex//dynein complex	--	--
Cluster-57245.240546	34.6411	0	7.4592	6.6756e-06	0.015446	2058	657584686	XP_008296504.1	1310	1.7e-141	PREDICTED: RING finger protein 145-like [Stegastes partitus]>gi|657584688|ref|XP_008296505.1| PREDICTED: RING finger protein 145-like [Stegastes partitus]>gi|657584690|ref|XP_008296506.1| PREDICTED: RING finger protein 145-like [Stegastes partitus]	573882003	XM_006629127.1	534	0	PREDICTED: Lepisosteus oculatus RING finger protein 145-like (LOC102684912), mRNA	--	--	--	--	Q7ZWF4	1043	6.3e-112	RING finger protein 145 OS=Danio rerio GN=rnf145 PE=2 SV=1	PF03854//PF12906//PF14634//PF12861//PF00097//PF03427//PF17123//PF17122//PF04996//PF13639//PF12678	P-11 zinc finger//RING-variant domain//zinc-RING finger domain//Anaphase-promoting complex subunit 11 RING-H2 finger//Zinc finger, C3HC4 type (RING finger)//Carbohydrate binding domain (family 19)//RING-like zinc finger//Zinc-finger//Succinylarginine dihydrolase//Ring finger domain//RING-H2 zinc finger	GO:0006032//GO:0006525//GO:0016567	chitin catabolic process//arginine metabolic process//protein ubiquitination	GO:0008270//GO:0005515//GO:0008061//GO:0004842//GO:0003723//GO:0009015//GO:0046872	zinc ion binding//protein binding//chitin binding//ubiquitin-protein transferase activity//RNA binding//N-succinylarginine dihydrolase activity//metal ion binding	GO:0005680	anaphase-promoting complex	KOG0802	E3 ubiquitin ligase
Cluster-57245.153838	0	46.6109	-8.1875	6.896e-06	0.015845	1837	573907041	XP_006641240.1	1146	1.6e-122	PREDICTED: ubiquinone biosynthesis protein COQ9, mitochondrial-like [Lepisosteus oculatus]	--	--	--	--	--	K18587	COQ9	ubiquinone biosynthesis protein COQ9	http://www.genome.jp/dbget-bin/www_bget?ko:K18587	Q8K1Z0	986	2.3e-105	Ubiquinone biosynthesis protein COQ9, mitochondrial OS=Mus musculus GN=Coq9 PE=1 SV=1	PF08119	Scorpion acidic alpha-KTx toxin family	GO:0009405//GO:0006810	pathogenesis//transport	GO:0019870	potassium channel inhibitor activity	GO:0005576	extracellular region	KOG2969	Uncharacterized conserved protein
Cluster-57245.78171	0	34.7251	-7.765	7.3147e-06	0.01669	1503	573881937	XP_006629158.1	1518	9.3e-166	PREDICTED: cytochrome P450 26B1-like isoform X2 [Lepisosteus oculatus]	657597098	XM_008305055.1	398	0	PREDICTED: Stegastes partitus cytochrome P450 26B1 (LOC103374902), mRNA	--	--	--	--	Q08D50	1379	5e-151	Cytochrome P450 26B1 OS=Xenopus tropicalis GN=cyp26b1 PE=2 SV=1	PF03627//PF00067	PapG carbohydrate binding domain//Cytochrome P450	GO:0055114//GO:0007155	oxidation-reduction process//cell adhesion	GO:0016705//GO:0030246//GO:0005506//GO:0020037	oxidoreductase activity, acting on paired donors, with incorporation or reduction of molecular oxygen//carbohydrate binding//iron ion binding//heme binding	--	--	--	--
Cluster-57245.111642	1.92862	44.809	-4.6311	7.4214e-06	0.016817	1329	--	--	--	--	--	--	--	--	--	--	--	--	--	--	--	--	--	--	--	--	--	--	--	--	--	--	--	--
Cluster-57245.81123	0	29.8614	-7.5412	7.6612e-06	0.017241	1804	573882939	XP_006629642.1	1527	1e-166	PREDICTED: thiosulfate sulfurtransferase/rhodanese-like domain-containing protein 2-like [Lepisosteus oculatus]	634865348	XM_007946988.1	44	2.81497e-11	PREDICTED: Orycteropus afer afer thiosulfate sulfurtransferase (rhodanese)-like domain containing 2 (TSTD2), mRNA	--	--	--	--	Q5RCP1	1374	2.3e-150	Thiosulfate sulfurtransferase/rhodanese-like domain-containing protein 2 OS=Pongo abelii GN=TSTD2 PE=2 SV=1	PF09281	Taq polymerase, exonuclease	GO:0006281//GO:0006260	DNA repair//DNA replication	GO:0001882//GO:0003887	nucleoside binding//DNA-directed DNA polymerase activity	GO:0042575	DNA polymerase complex	--	--
Cluster-57245.102918	0	37.4861	-7.8684	7.8957e-06	0.017648	1160	556976258	XP_005995608.1	1004	2.9e-106	PREDICTED: mothers against decapentaplegic homolog 1 isoform X3 [Latimeria chalumnae]	573882766	XM_006629496.1	529	0	PREDICTED: Lepisosteus oculatus mothers against decapentaplegic homolog 1-like (LOC102692273), transcript variant X1, mRNA	K04676	SMAD1	mothers against decapentaplegic homolog 1	http://www.genome.jp/dbget-bin/www_bget?ko:K04676	Q15797	975	2.7e-104	Mothers against decapentaplegic homolog 1 OS=Homo sapiens GN=SMAD1 PE=1 SV=1	PF03166//PF03165	MH2 domain//MH1 domain	GO:0006355	regulation of transcription, DNA-templated	--	--	GO:0005622	intracellular	KOG3701	TGFbeta receptor signaling protein SMAD and related proteins
Cluster-57245.18695	34.0008	0	7.4223	8.2528e-06	0.018322	1974	573894475	XP_006634987.1	1494	7.4e-163	PREDICTED: leptin receptor-like, partial [Lepisosteus oculatus]	573894474	XM_006634924.1	154	2.19109e-72	PREDICTED: Lepisosteus oculatus leptin receptor-like (LOC102695018), partial mRNA	K05062	LEPR	leptin receptor	http://www.genome.jp/dbget-bin/www_bget?ko:K05062	O02671	1186	1.6e-128	Leptin receptor OS=Sus scrofa GN=LEPR PE=2 SV=3	PF00041	Fibronectin type III domain	--	--	GO:0005515	protein binding	--	--	--	--
Cluster-57245.240294	0	27.4601	-7.4267	8.3353e-06	0.018381	2228	573898427	XP_006636947.1	2587	1.5e-289	PREDICTED: heat-stable enterotoxin receptor-like [Lepisosteus oculatus]	573898426	XM_006636884.1	565	0	PREDICTED: Lepisosteus oculatus heat-stable enterotoxin receptor-like (LOC102697444), mRNA	K12320	GUCY2C	heat-stable enterotoxin receptor	http://www.genome.jp/dbget-bin/www_bget?ko:K12320	P55204	2372	5.3e-266	Heat-stable enterotoxin receptor OS=Sus scrofa GN=GUCY2C PE=2 SV=2	PF00211//PF07714//PF00069	Adenylate and Guanylate cyclase catalytic domain//Protein tyrosine kinase//Protein kinase domain	GO:0006468//GO:0035556//GO:0009190	protein phosphorylation//intracellular signal transduction//cyclic nucleotide biosynthetic process	GO:0016849//GO:0005524//GO:0004672	phosphorus-oxygen lyase activity//ATP binding//protein kinase activity	--	--	--	--
Cluster-57245.334387	0	21.7076	-7.0805	8.6157e-06	0.018624	2239	573879006	XP_006627725.1	388	1.5e-34	PREDICTED: uncharacterized protein KIAA1737-like [Lepisosteus oculatus]	146746077	EF413587.1	78	4.41023e-30	Acipenser naccarii osteocalcin-like (OC) gene, complete cds	--	--	--	--	Q6NRH7	188	9.5e-13	CLOCK-interacting pacemaker OS=Xenopus laevis GN=cipc PE=2 SV=1	PF03298//PF15800	Stanniocalcin family//Clock interacting protein circadian	GO:0042754//GO:0007165//GO:0045892	negative regulation of circadian rhythm//signal transduction//negative regulation of transcription, DNA-templated	GO:0005179	hormone activity	GO:0005576	extracellular region	--	--
Cluster-57245.337917	43.4179	0	7.7763	8.5624e-06	0.018624	2135	--	--	--	--	--	697506390	XM_009683090.1	80	3.24844e-31	PREDICTED: Struthio camelus australis dystrobrevin, alpha (DTNA), transcript variant X24, mRNA	--	--	--	--	--	--	--	--	--	--	--	--	--	--	--	--	--	--
Cluster-57245.47597	0	22.5607	-7.1361	8.5935e-06	0.018624	3247	525000004	XP_005047741.1	668	7.3e-67	PREDICTED: protein jagged-2 isoform X2 [Ficedula albicollis]	821483296	XM_012549062.1	87	6.37795e-35	PREDICTED: Sarcophilus harrisii delta-like 2 homolog (Drosophila) (DLK2), transcript variant X3, mRNA	--	--	--	--	P97607	604	8e-61	Protein jagged-2 (Fragment) OS=Rattus norvegicus GN=Jag2 PE=2 SV=1	PF07645//PF00008	Calcium-binding EGF domain//EGF-like domain	--	--	GO:0005515//GO:0005509	protein binding//calcium ion binding	--	--	--	--
Cluster-57245.213282	113.563	0	9.1685	8.8549e-06	0.019016	2835	803336939	XP_012026540.1	661	4.1e-66	PREDICTED: collagen alpha-1(XXI) chain isoform X2 [Ovis aries musimon]	--	--	--	--	--	--	--	--	--	Q96P44	682	6.3e-70	Collagen alpha-1(XXI) chain OS=Homo sapiens GN=COL21A1 PE=2 SV=1	--	--	--	--	--	--	--	--	--	--
Cluster-57245.270135	30.658	0	7.2834	9.3774e-06	0.020007	1022	--	--	--	--	--	--	--	--	--	--	--	--	--	--	--	--	--	--	--	--	--	--	--	--	--	--	--	--
Cluster-57245.322689	27.8198	0	7.1434	9.6679e-06	0.020494	1392	573889053	XP_006632293.1	1370	1.2e-148	PREDICTED: DNA polymerase epsilon subunit 2-like [Lepisosteus oculatus]	584007107	XM_006798465.1	268	6.50746e-136	PREDICTED: Neolamprologus brichardi DNA polymerase epsilon subunit 2-like (LOC102799242), mRNA	K02325	POLE2	DNA polymerase epsilon subunit 2	http://www.genome.jp/dbget-bin/www_bget?ko:K02325	Q5ZKQ6	1326	6.5e-145	DNA polymerase epsilon subunit 2 OS=Gallus gallus GN=POLE2 PE=2 SV=1	PF04042	DNA polymerase alpha/epsilon subunit B	GO:0006260	DNA replication	GO:0003677//GO:0003887	DNA binding//DNA-directed DNA polymerase activity	GO:0042575	DNA polymerase complex	KOG3818	DNA polymerase epsilon, subunit B
Cluster-57245.118760	0	24.3397	-7.2453	9.997e-06	0.021056	1426	573876027	XP_006626305.1	1145	1.6e-122	PREDICTED: TGF-beta-activated kinase 1 and MAP3K7-binding protein 2-like [Lepisosteus oculatus]	573876026	XM_006626242.1	390	0	PREDICTED: Lepisosteus oculatus TGF-beta-activated kinase 1 and MAP3K7-binding protein 2-like (LOC102694529), mRNA	K04404	MAP3K7IP2, TAB2	TAK1-binding protein 2	http://www.genome.jp/dbget-bin/www_bget?ko:K04404	Q9NYJ8	916	2.3e-97	TGF-beta-activated kinase 1 and MAP3K7-binding protein 2 OS=Homo sapiens GN=TAB2 PE=1 SV=1	PF02845	CUE domain	--	--	GO:0005515	protein binding	--	--	--	--
Cluster-57245.262758	36.9949	0	7.5478	1.0216e-05	0.02136	1769	620978113	XP_007668397.1	1297	4.6e-140	PREDICTED: caspase-2 isoform X1 [Ornithorhynchus anatinus]	--	--	--	--	--	K02186	CASP2	caspase 2	http://www.genome.jp/dbget-bin/www_bget?ko:K02186	P55215	1261	2.8e-137	Caspase-2 OS=Rattus norvegicus GN=Casp2 PE=1 SV=3	PF00656//PF00619	Caspase domain//Caspase recruitment domain	GO:0042981//GO:0006508	regulation of apoptotic process//proteolysis	GO:0004197	cysteine-type endopeptidase activity	--	--	KOG3573	Caspase, apoptotic cysteine protease
Cluster-57245.79044	44.0952	0.866955	5.8759	1.0271e-05	0.02136	3863	573909914	XP_006642675.1	1985	1.7e-219	PREDICTED: protein MRVI1-like [Lepisosteus oculatus]	602645969	XM_007429359.1	109	4.47885e-47	PREDICTED: Python bivittatus murine retrovirus integration site 1 homolog (MRVI1), transcript variant X3, mRNA	K12337	MRVI1, IRAG	inositol 1,4,5-triphosphate receptor-associated cGMP kinase substrate	http://www.genome.jp/dbget-bin/www_bget?ko:K12337	Q9Y6F6	1532	2.3e-168	Protein MRVI1 OS=Homo sapiens GN=MRVI1 PE=1 SV=2	PF00223	Photosystem I psaA/psaB protein	GO:0015979	photosynthesis	--	--	GO:0016021//GO:0009579//GO:0009522	integral component of membrane//thylakoid//photosystem I	--	--
Cluster-57245.244564	24.3616	0	6.9428	1.0346e-05	0.021379	819	573893266	XP_006634386.1	1176	2.3e-126	PREDICTED: fas-activated serine/threonine kinase-like [Lepisosteus oculatus]	573893265	XM_006634323.1	363	0	PREDICTED: Lepisosteus oculatus fas-activated serine/threonine kinase-like (LOC102694158), mRNA	K08290	FASTK	Fas-activated serine/threonine kinase	http://www.genome.jp/dbget-bin/www_bget?ko:K08290	Q9JIX9	187	4.5e-13	Fas-activated serine/threonine kinase OS=Mus musculus GN=Fastk PE=2 SV=1	--	--	--	--	--	--	--	--	--	--
Cluster-57245.126028	637.546	0	11.657	1.0673e-05	0.021782	1899	529436418	XP_005237975.1	839	6.4e-87	PREDICTED: protein DJ-1 [Falco peregrinus]>gi|541966153|ref|XP_005437788.1| PREDICTED: protein DJ-1 [Falco cherrug]	675426222	XM_008928661.1	164	5.81513e-78	PREDICTED: Manacus vitellinus parkinson protein 7 (PARK7), mRNA	K05687	PARK7	protein DJ-1	http://www.genome.jp/dbget-bin/www_bget?ko:K05687	Q8UW59	832	1.7e-87	Protein deglycase DJ-1 OS=Gallus gallus GN=PARK7 PE=2 SV=1	PF07685	CobB/CobQ-like glutamine amidotransferase domain	GO:0009236	cobalamin biosynthetic process	GO:0003824	catalytic activity	--	--	KOG2764	Putative transcriptional regulator DJ-1
Cluster-57245.174262	449.082	0	11.151	1.0631e-05	0.021782	2325	734613812	XP_010734430.1	2108	5.5e-234	PREDICTED: actin-related protein 3-like [Larimichthys crocea]>gi|808863095|gb|KKF14515.1| Actin-related protein 3 [Larimichthys crocea]	573897166	XM_006636258.1	821	0	PREDICTED: Lepisosteus oculatus actin-related protein 3-like (LOC102691032), transcript variant X1, mRNA	K18584	ACTR3, ARP3	actin-related protein 3	http://www.genome.jp/dbget-bin/www_bget?ko:K18584	O73723	2095	7.3e-234	Actin-related protein 3 OS=Takifugu rubripes GN=actr3 PE=3 SV=1	PF06723//PF03839	MreB/Mbl protein//Translocation protein Sec62	GO:0015031//GO:0000902	protein transport//cell morphogenesis	GO:0008565	protein transporter activity	GO:0016021	integral component of membrane	KOG0678	Actin-related protein Arp2/3 complex, subunit Arp3
Cluster-57245.335837	0	25.3737	-7.3131	1.085e-05	0.021909	1892	602652300	XP_007432523.1	1106	6.9e-118	PREDICTED: ras-related protein Rab-3A-like isoform X1 [Python bivittatus]>gi|602652302|ref|XP_007432524.1| PREDICTED: ras-related protein Rab-3A-like isoform X2 [Python bivittatus]	573904279	XM_006639799.1	376	0	PREDICTED: Lepisosteus oculatus ras-related protein Rab-3A-like (LOC102689635), mRNA	K07882	RAB3A	Ras-related protein Rab-3A	http://www.genome.jp/dbget-bin/www_bget?ko:K07882	P11023	1098	2.4e-118	Ras-related protein Rab-3A OS=Bos taurus GN=RAB3A PE=1 SV=3	PF03193//PF08477//PF01926//PF04670//PF02421//PF00025//PF00071	Protein of unknown function, DUF258//Ras of Complex, Roc, domain of DAPkinase//50S ribosome-binding GTPase//Gtr1/RagA G protein conserved region//Ferrous iron transport protein B//ADP-ribosylation factor family//Ras family	GO:0015684//GO:0007264	ferrous iron transport//small GTPase mediated signal transduction	GO:0015093//GO:0003924//GO:0005525	ferrous iron transmembrane transporter activity//GTPase activity//GTP binding	GO:0016021	integral component of membrane	KOG0078	GTP-binding protein SEC4, small G protein superfamily, and related Ras family GTP-binding proteins
Cluster-57245.83830	27.3199	0	7.1172	1.0869e-05	0.021909	1806	118403495	NP_001072830.1	1296	6.2e-140	mitotic checkpoint serine/threonine-protein kinase BUB1 [Xenopus (Silurana) tropicalis]>gi|112418492|gb|AAI21885.1| BUB1 budding uninhibited by benzimidazoles 1 homolog [Xenopus (Silurana) tropicalis]	573902344	XM_006638834.1	233	2.42909e-116	PREDICTED: Lepisosteus oculatus mitotic checkpoint serine/threonine-protein kinase BUB1-like (LOC102682255), mRNA	K02178	BUB1	checkpoint serine/threonine-protein kinase	http://www.genome.jp/dbget-bin/www_bget?ko:K02178	O43683	1164	5.1e-126	Mitotic checkpoint serine/threonine-protein kinase BUB1 OS=Homo sapiens GN=BUB1 PE=1 SV=1	PF00069//PF06293//PF07714	Protein kinase domain//Lipopolysaccharide kinase (Kdo/WaaP) family//Protein tyrosine kinase	GO:0006468	protein phosphorylation	GO:0016773//GO:0005524//GO:0004672	phosphotransferase activity, alcohol group as acceptor//ATP binding//protein kinase activity	GO:0016020	membrane	KOG1166	Mitotic checkpoint serine/threonine protein kinase
Cluster-57245.259713	25.4749	0	7.0162	1.1322e-05	0.022683	417	573878721	XP_006627586.1	599	9.4e-60	PREDICTED: LOW QUALITY PROTEIN: EH domain-containing protein 2-like [Lepisosteus oculatus]	573878720	XM_006627523.1	263	1.10897e-133	PREDICTED: Lepisosteus oculatus EH domain-containing protein 2-like (LOC102683849), mRNA	--	--	--	--	Q9NZN4	579	8.1e-59	EH domain-containing protein 2 OS=Homo sapiens GN=EHD2 PE=1 SV=2	--	--	--	--	--	--	--	--	KOG1954	Endocytosis/signaling protein EHD1
Cluster-57245.309939	0	33.3224	-7.7012	1.16e-05	0.0231	7387	558117539	XP_006113396.1	3646	0	PREDICTED: 80 kDa MCM3-associated protein [Pelodiscus sinensis]	831318063	XM_012836294.1	356	0	PREDICTED: Clupea harengus minichromosome maintenance complex component 3 associated protein (mcm3ap), mRNA	--	--	--	--	Q9WUU9	3498	0	Germinal-center associated nuclear protein OS=Mus musculus GN=Mcm3ap PE=1 SV=2	PF00076//PF00784//PF08046	RNA recognition motif. (a.k.a. RRM, RBD, or RNP domain)//MyTH4 domain//IlvGEDA operon leader peptide	GO:0009082	branched-chain amino acid biosynthetic process	GO:0003676	nucleic acid binding	GO:0005856	cytoskeleton	KOG1860	Nuclear protein export factor
Cluster-57245.182016	34.5656	0	7.4474	1.1777e-05	0.02331	1093	573887185	XP_006631373.1	1134	2.3e-121	PREDICTED: palmitoyl-protein thioesterase 1-like [Lepisosteus oculatus]	573887184	XM_006631310.1	310	2.28135e-159	PREDICTED: Lepisosteus oculatus palmitoyl-protein thioesterase 1-like (LOC102697550), mRNA	K01074	PPT	palmitoyl-protein thioesterase	http://www.genome.jp/dbget-bin/www_bget?ko:K01074	Q8HXW6	1021	1.2e-109	Palmitoyl-protein thioesterase 1 OS=Macaca fascicularis GN=PPT1 PE=2 SV=1	PF02089	Palmitoyl protein thioesterase	--	--	GO:0098599	palmitoyl hydrolase activity	--	--	KOG2541	Palmitoyl protein thioesterase
Cluster-57245.278044	46.0465	1.00946	5.4578	1.1986e-05	0.023582	5529	573905542	XP_006640492.1	2554	2.5e-285	PREDICTED: activating signal cointegrator 1 complex subunit 2-like [Lepisosteus oculatus]	573905541	XM_006640429.1	440	0	PREDICTED: Lepisosteus oculatus activating signal cointegrator 1 complex subunit 2-like (LOC102696288), mRNA	K18667	ASCC2	activating signal cointegrator complex subunit 2	http://www.genome.jp/dbget-bin/www_bget?ko:K18667	Q91WR3	2002	1.1e-222	Activating signal cointegrator 1 complex subunit 2 OS=Mus musculus GN=Ascc2 PE=2 SV=1	PF01053//PF02845	Cys/Met metabolism PLP-dependent enzyme//CUE domain	--	--	GO:0030170//GO:0005515	pyridoxal phosphate binding//protein binding	--	--	KOG4501	Transcription coactivator complex, P100 component
Cluster-57245.53462	43.1608	0	7.7747	1.2089e-05	0.023643	1862	573875851	XP_006626224.1	1468	7.2e-160	PREDICTED: four and a half LIM domains protein 2-like isoform X1 [Lepisosteus oculatus]	573875850	XM_006626161.1	428	0	PREDICTED: Lepisosteus oculatus four and a half LIM domains protein 2-like (LOC102695050), transcript variant X1, mRNA	K14380	FHL2	four and a half LIM domains protein 2	http://www.genome.jp/dbget-bin/www_bget?ko:K14380	Q14192	1259	5.1e-137	Four and a half LIM domains protein 2 OS=Homo sapiens GN=FHL2 PE=1 SV=3	PF00412//PF00020	LIM domain//TNFR/NGFR cysteine-rich region	--	--	GO:0005515//GO:0008270	protein binding//zinc ion binding	--	--	KOG1704	FOG: LIM domain
Cluster-57245.262416	0	21.2318	-7.0524	1.2252e-05	0.02382	1137	556995462	XP_006001525.1	640	4.5e-64	PREDICTED: mycophenolic acid acyl-glucuronide esterase, mitochondrial-like [Latimeria chalumnae]	--	--	--	--	--	K13702	ABHD10	abhydrolase domain-containing protein 10	http://www.genome.jp/dbget-bin/www_bget?ko:K13702	Q5E9H9	547	1.1e-54	Mycophenolic acid acyl-glucuronide esterase, mitochondrial OS=Bos taurus GN=ABHD10 PE=2 SV=1	PF02273	Acyl transferase	GO:0006631	fatty acid metabolic process	GO:0016746	transferase activity, transferring acyl groups	--	--	--	--
Cluster-57245.121773	25.5341	0	7.0157	1.2528e-05	0.024213	977	557012481	XP_006006806.1	647	6e-65	PREDICTED: ethylmalonyl-CoA decarboxylase isoform X2 [Latimeria chalumnae]	884947894	XM_010874863.2	55	1.1522e-17	PREDICTED: Esox lucius potassium channel tetramerization domain containing 6 (kctd6), transcript variant X2, mRNA	K18426	ECHDC1	ethylmalonyl-CoA/methylmalonyl-CoA decarboxylase	http://www.genome.jp/dbget-bin/www_bget?ko:K18426	F1NB38	602	4.1e-61	Ethylmalonyl-CoA decarboxylase OS=Gallus gallus GN=ECHDC1 PE=3 SV=2	PF00378	Enoyl-CoA hydratase/isomerase	GO:0008152	metabolic process	GO:0003824	catalytic activity	--	--	KOG1679	Enoyl-CoA hydratase
Cluster-57245.64807	0	26.4207	-7.3672	1.2613e-05	0.024234	1594	--	--	--	--	--	--	--	--	--	--	--	--	--	--	--	--	--	--	--	--	--	--	--	--	--	--	--	--
Cluster-57245.32307	194.968	1.10645	7.4818	1.3647e-05	0.026049	745	663287323	XP_008500518.1	272	1.4e-21	PREDICTED: collagen alpha-1(IX) chain [Calypte anna]	--	--	--	--	--	--	--	--	--	P12106	266	2.8e-22	Collagen alpha-1(IX) chain OS=Gallus gallus GN=COL9A1 PE=1 SV=4	--	--	--	--	--	--	--	--	--	--
Cluster-57245.68161	0	18.9348	-6.8839	1.3715e-05	0.026049	2168	641751262	XP_008167101.1	1957	1.7e-216	PREDICTED: ubiquitin carboxyl-terminal hydrolase 12, partial [Chrysemys picta bellii]	573879199	XM_006627758.1	735	0	PREDICTED: Lepisosteus oculatus ubiquitin carboxyl-terminal hydrolase 12-like (LOC102682491), transcript variant X1, mRNA	K11842	USP12_46	ubiquitin carboxyl-terminal hydrolase 12/46	http://www.genome.jp/dbget-bin/www_bget?ko:K11842	Q52KZ6	1903	1.3e-211	Ubiquitin carboxyl-terminal hydrolase 12-A OS=Xenopus laevis GN=usp12-a PE=2 SV=1	PF00018//PF00443//PF15499//PF08120	SH3 domain//Ubiquitin carboxyl-terminal hydrolase//Ubiquitin-specific peptidase-like, SUMO isopeptidase//Tamulustoxin family	GO:0009405//GO:0006810//GO:0016579	pathogenesis//transport//protein deubiquitination	GO:0070140//GO:0019870//GO:0005515//GO:0032183//GO:0036459	SUMO-specific isopeptidase activity//potassium channel inhibitor activity//protein binding//SUMO binding//ubiquitinyl hydrolase activity	GO:0005576	extracellular region	KOG1864	Ubiquitin-specific protease
Cluster-57245.212683	29.5005	0.313966	6.2615	1.4297e-05	0.026842	1358	557005084	XP_006004321.1	1016	1.4e-107	PREDICTED: estradiol 17-beta-dehydrogenase 1 [Latimeria chalumnae]	--	--	--	--	--	K00044	HSD17B1	17beta-estradiol 17-dehydrogenase	http://www.genome.jp/dbget-bin/www_bget?ko:K00044	Q1WNP0	731	6.2e-76	Estradiol 17-beta-dehydrogenase 1 OS=Pan troglodytes GN=HSD17B1 PE=3 SV=3	PF00106//PF12242	short chain dehydrogenase//NAD(P)H binding domain of trans-2-enoyl-CoA reductase	GO:0055114//GO:0008152	oxidation-reduction process//metabolic process	GO:0016491	oxidoreductase activity	--	--	KOG1205	Predicted dehydrogenase
Cluster-57245.328491	0.746769	37.1764	-5.5097	1.4293e-05	0.026842	2580	597793461	XP_007259532.1	1437	3.9e-156	PREDICTED: myocilin isoform X2 [Astyanax mexicanus]	573895209	XM_006635290.1	365	0	PREDICTED: Lepisosteus oculatus myocilin-like (LOC102698764), mRNA	--	--	--	--	Q9XTA3	1238	1.9e-134	Myocilin OS=Bos taurus GN=MYOC PE=2 SV=1	PF07716//PF02183//PF07926//PF04977//PF00170//PF06005	Basic region leucine zipper//Homeobox associated leucine zipper//TPR/MLP1/MLP2-like protein//Septum formation initiator//bZIP transcription factor//Protein of unknown function (DUF904)	GO:0043093//GO:0006355//GO:0006606//GO:0007049//GO:0000917	FtsZ-dependent cytokinesis//regulation of transcription, DNA-templated//protein import into nucleus//cell cycle//barrier septum assembly	GO:0043565//GO:0003700	sequence-specific DNA binding//transcription factor activity, sequence-specific DNA binding	GO:0005737//GO:0005667	cytoplasm//transcription factor complex	--	--
Cluster-57245.183127	477.848	0	11.241	1.4631e-05	0.027313	5612	573906412	XP_006640926.1	1093	6.6e-116	PREDICTED: ribosome maturation protein SBDS-like [Lepisosteus oculatus]	229368073	BT083310.1	342	1.95274e-176	Anoplopoma fimbria clone afim-evh-510-086 Ribosome maturation protein SBDS putative mRNA, complete cds	K14574	SDO1, SBDS	ribosome maturation protein SDO1	http://www.genome.jp/dbget-bin/www_bget?ko:K14574	A5D8M6	1053	1.2e-112	Ribosome maturation protein SBDS OS=Xenopus laevis GN=sbds PE=2 SV=1	PF09377//PF01785	SBDS protein C-terminal domain//Closterovirus coat protein	GO:0042254	ribosome biogenesis	--	--	GO:0019012	virion	KOG2917	Predicted exosome subunit
Cluster-57245.138017	5.72384	211.078	-5.1734	1.4864e-05	0.027592	1291	847128315	XP_012818654.1	260	6e-20	PREDICTED: otolin-1 [Xenopus (Silurana) tropicalis]	573909030	XM_006642171.1	341	1.58251e-176	PREDICTED: Lepisosteus oculatus complement C1q tumor necrosis factor-related protein 5-like (LOC102693788), mRNA	--	--	--	--	P12109	139	2.6e-07	Collagen alpha-1(VI) chain OS=Homo sapiens GN=COL6A1 PE=1 SV=3	--	--	--	--	--	--	--	--	--	--
Cluster-57245.221437	28.762	1303.54	-5.5051	1.6046e-05	0.029619	381	641785987	XP_008175192.1	641	1.2e-64	PREDICTED: sarcoplasmic/endoplasmic reticulum calcium ATPase 1 [Chrysemys picta bellii]	884962680	XM_010876272.2	295	1.63481e-151	PREDICTED: Esox lucius sarcoplasmic/endoplasmic reticulum calcium ATPase 2-like (LOC105014188), transcript variant X2, mRNA	K05853	ATP2A	Ca2+ transporting ATPase, sarcoplasmic/endoplasmic reticulum	http://www.genome.jp/dbget-bin/www_bget?ko:K05853	P04191	638	1.1e-65	Sarcoplasmic/endoplasmic reticulum calcium ATPase 1 OS=Oryctolagus cuniculus GN=ATP2A1 PE=1 SV=1	PF00122	E1-E2 ATPase	--	--	GO:0046872//GO:0000166	metal ion binding//nucleotide binding	--	--	KOG0202	Ca2+ transporting ATPase
Cluster-51362.1	0	20.7074	-7.0196	1.6338e-05	0.029989	3555	642024080	CDQ95089.1	469	9.5e-44	unnamed protein product [Oncorhynchus mykiss]	--	--	--	--	--	--	--	--	--	P14381	432	7.7e-41	Transposon TX1 uncharacterized 149 kDa protein OS=Xenopus laevis PE=3 SV=1	--	--	--	--	--	--	--	--	--	--
Cluster-57245.274375	0	18.0614	-6.8189	1.649e-05	0.0301	964	426391456	XP_004062089.1	626	1.6e-62	PREDICTED: uncharacterized protein LOC101148070 [Gorilla gorilla gorilla]	--	--	--	--	--	K14971	NCOA6, ASC2	nuclear receptor coactivator 6	http://www.genome.jp/dbget-bin/www_bget?ko:K14971	Q14686	621	2.5e-63	Nuclear receptor coactivator 6 OS=Homo sapiens GN=NCOA6 PE=1 SV=3	PF09606	ARC105 or Med15 subunit of Mediator complex non-fungal	GO:0006357	regulation of transcription from RNA polymerase II promoter	GO:0001104	RNA polymerase II transcription cofactor activity	GO:0016592	mediator complex	--	--
Cluster-57245.86551	24.0946	0	6.9305	1.6681e-05	0.030281	2197	--	--	--	--	--	530342100	KC987090.1	59	1.57815e-19	Acipenser schrenckii microsatellite HLJSX374 sequence	--	--	--	--	--	--	--	--	--	--	--	--	--	--	--	--	--	--
Cluster-57245.276717	0	19.3311	-6.9173	1.6822e-05	0.030369	724	--	--	--	--	--	--	--	--	--	--	--	--	--	--	--	--	--	--	--	--	--	--	--	--	--	--	--	--
Cluster-57245.212543	27.5178	0	7.1223	1.8309e-05	0.032874	1566	820114948	KKW99408.1	352	1.5e-30	alpha-parvin [Scleropages formosus]	--	--	--	--	--	K06275	PARV	parvin	http://www.genome.jp/dbget-bin/www_bget?ko:K06275	Q9NVD7	326	6.6e-29	Alpha-parvin OS=Homo sapiens GN=PARVA PE=1 SV=1	PF05238//PF00349	Kinetochore protein CHL4 like//Hexokinase	GO:0007059//GO:0005975//GO:0034508	chromosome segregation//carbohydrate metabolic process//centromere complex assembly	GO:0005524//GO:0016773	ATP binding//phosphotransferase activity, alcohol group as acceptor	--	--	KOG3631	Alpha-parvin and related focal adhesion proteins
Cluster-57245.231825	21.498	0	6.7713	1.9608e-05	0.035015	817	--	--	--	--	--	--	--	--	--	--	--	--	--	--	--	--	--	--	--	--	--	--	--	--	--	--	--	--
Cluster-57245.101841	0	26.9732	-7.396	2.0062e-05	0.035631	4969	641775633	XP_008171201.1	5339	0	PREDICTED: tetratricopeptide repeat protein 37 isoform X1 [Chrysemys picta bellii]	641775642	XM_008172982.1	359	0	PREDICTED: Chrysemys picta bellii tetratricopeptide repeat domain 37 (TTC37), transcript variant X10, mRNA	--	--	--	--	Q6PGP7	5042	0	Tetratricopeptide repeat protein 37 OS=Homo sapiens GN=TTC37 PE=1 SV=1	PF13414//PF00569//PF13371//PF04053//PF13181//PF00515//PF07378//PF16672//PF13176	TPR repeat//Zinc finger, ZZ type//Tetratricopeptide repeat//Coatomer WD associated region//Tetratricopeptide repeat//Tetratricopeptide repeat//Flagellar protein FlbT//Ragulator complex protein LAMTOR5//Tetratricopeptide repeat	GO:0043154//GO:0019079//GO:0006402//GO:0043066//GO:0006886//GO:1902209//GO:0016192	negative regulation of cysteine-type endopeptidase activity involved in apoptotic process//viral genome replication//mRNA catabolic process//negative regulation of apoptotic process//intracellular protein transport//negative regulation of bacterial-type flagellum assembly//vesicle-mediated transport	GO:0005515//GO:0008270//GO:0005198//GO:0048027	protein binding//zinc ion binding//structural molecule activity//mRNA 5'-UTR binding	GO:0030117//GO:0071986//GO:0005737	membrane coat//Ragulator complex//cytoplasm	KOG1127	TPR repeat-containing protein
Cluster-57245.217861	260.873	47.2958	2.4674	2.018e-05	0.035648	624	--	--	--	--	--	--	--	--	--	--	--	--	--	--	--	--	--	--	--	--	--	--	--	--	--	--	--	--
Cluster-57245.289620	0	17.4703	-6.7722	2.04e-05	0.035652	855	573891461	XP_006633488.1	756	1.2e-77	PREDICTED: nuclear respiratory factor 1-like [Lepisosteus oculatus]	573891460	XM_006633425.1	381	0	PREDICTED: Lepisosteus oculatus nuclear respiratory factor 1-like (LOC102697624), mRNA	K11831	NRF1	nuclear respiratory factor 1	http://www.genome.jp/dbget-bin/www_bget?ko:K11831	Q16656	742	2.1e-77	Nuclear respiratory factor 1 OS=Homo sapiens GN=NRF1 PE=1 SV=1	--	--	--	--	--	--	--	--	--	--
Cluster-57245.332034	0	22.5024	-7.1344	2.0382e-05	0.035652	3788	573882368	XP_006629366.1	197	3.5e-12	PREDICTED: uncharacterized protein LOC102685512 [Lepisosteus oculatus]	--	--	--	--	--	--	--	--	--	--	--	--	--	PF05497	Destabilase	GO:0005975	carbohydrate metabolic process	GO:0003796	lysozyme activity	--	--	--	--
Cluster-57245.220872	0	19.3678	-6.9148	2.0645e-05	0.035829	5146	504179495	XP_004598596.1	1886	6.8e-208	PREDICTED: gamma-aminobutyric acid receptor subunit alpha-3 [Ochotona princeps]	557014147	XM_006007528.1	533	0	PREDICTED: Latimeria chalumnae gamma-aminobutyric acid receptor subunit alpha-3-like (LOC102345788), partial mRNA	K05175	GABRA	gamma-aminobutyric acid receptor subunit alpha	http://www.genome.jp/dbget-bin/www_bget?ko:K05175	P20236	1879	1.8e-208	Gamma-aminobutyric acid receptor subunit alpha-3 OS=Rattus norvegicus GN=Gabra3 PE=1 SV=1	PF02931//PF02932	Neurotransmitter-gated ion-channel ligand binding domain//Neurotransmitter-gated ion-channel transmembrane region	GO:0006810//GO:0006811	transport//ion transport	GO:0005230	extracellular ligand-gated ion channel activity	GO:0016020	membrane	--	--
Cluster-57245.61603	20.5044	0	6.6943	2.0719e-05	0.035829	2773	573907574	XP_006641506.1	2562	1.5e-286	PREDICTED: probable C-mannosyltransferase DPY19L3-like [Lepisosteus oculatus]	573907573	XM_006641443.1	643	0	PREDICTED: Lepisosteus oculatus probable C-mannosyltransferase DPY19L3-like (LOC102695621), mRNA	--	--	--	--	Q6ZPD9	2278	5.3e-255	Probable C-mannosyltransferase DPY19L3 OS=Homo sapiens GN=DPY19L3 PE=2 SV=1	PF10034//PF09514	Q-cell neuroblast polarisation//SSXRD motif	GO:0006355	regulation of transcription, DNA-templated	--	--	GO:0016021//GO:0005634	integral component of membrane//nucleus	KOG4587	Predicted membrane protein
Cluster-57245.177595	28.276	0	7.1562	2.1286e-05	0.036618	1571	573875729	XP_006626170.1	1395	1.8e-151	PREDICTED: clusterin-like [Lepisosteus oculatus]	--	--	--	--	--	--	--	--	--	P14018	1094	5.8e-118	Clusterin OS=Coturnix coturnix japonica GN=CLU PE=2 SV=2	PF00616//PF01093	GTPase-activator protein for Ras-like GTPase//Clusterin	GO:0043087//GO:0008219	regulation of GTPase activity//cell death	--	--	--	--	--	--
Cluster-57245.166145	0	223.209	-10.446	2.1525e-05	0.036757	6662	573884223	XP_006630195.1	6057	0	PREDICTED: protein furry homolog-like [Lepisosteus oculatus]	573884222	XM_006630132.1	1240	0	PREDICTED: Lepisosteus oculatus protein furry homolog-like (LOC102698340), mRNA	--	--	--	--	O94915	5776	0	Protein furry homolog-like OS=Homo sapiens GN=FRYL PE=1 SV=2	PF08039//PF07722	Mitochondrial proteolipid//Peptidase C26	GO:0006541	glutamine metabolic process	GO:0016787	hydrolase activity	GO:0005739	mitochondrion	KOG1825	Fry-like conserved proteins
Cluster-57245.351028	21.6678	0	6.7777	2.1591e-05	0.036757	1809	193591726	XP_001944018.1	484	8.8e-46	PREDICTED: zinc finger protein 271-like [Acyrthosiphon pisum]	556988546	XM_005999344.1	336	1.34522e-173	PREDICTED: Latimeria chalumnae PR domain containing 5 (PRDM5), mRNA	--	--	--	--	Q6ZMW2	452	1.9e-43	Zinc finger protein 782 OS=Homo sapiens GN=ZNF782 PE=2 SV=1	PF02892//PF00130//PF00096//PF13465//PF16622//PF05495//PF13912	BED zinc finger//Phorbol esters/diacylglycerol binding domain (C1 domain)//Zinc finger, C2H2 type//Zinc-finger double domain//zinc-finger C2H2-type//CHY zinc finger//C2H2-type zinc finger	GO:0035556	intracellular signal transduction	GO:0003677//GO:0046872//GO:0008270	DNA binding//metal ion binding//zinc ion binding	--	--	--	--
Cluster-57245.107603	0	29.4796	-7.5287	2.2634e-05	0.038334	1349	642103060	CDQ75443.1	492	7.8e-47	unnamed protein product [Oncorhynchus mykiss]	--	--	--	--	--	--	--	--	--	P12429	411	7.9e-39	Annexin A3 OS=Homo sapiens GN=ANXA3 PE=1 SV=3	PF00191//PF04471//PF00282	Annexin//Restriction endonuclease//Pyridoxal-dependent decarboxylase conserved domain	GO:0009307//GO:0019752	DNA restriction-modification system//carboxylic acid metabolic process	GO:0005544//GO:0004519//GO:0030170//GO:0005509//GO:0003677//GO:0016831	calcium-dependent phospholipid binding//endonuclease activity//pyridoxal phosphate binding//calcium ion binding//DNA binding//carboxy-lyase activity	--	--	--	--
Cluster-57245.360503	0	19.1361	-6.9002	2.3011e-05	0.038772	1875	--	--	--	--	--	--	--	--	--	--	--	--	--	--	--	--	--	--	PF13994	PgaD-like protein	GO:0042710	biofilm formation	--	--	--	--	--	--
Cluster-57245.259111	67.224	0	8.4131	2.3321e-05	0.039094	1279	551499844	XP_005801472.1	1183	5.5e-127	PREDICTED: isocitrate dehydrogenase [NAD] subunit gamma, mitochondrial-like [Xiphophorus maculatus]	742114827	XM_010875091.1	366	0	PREDICTED: Esox lucius isocitrate dehydrogenase 3 (NAD+) gamma (idh3g), transcript variant X2, mRNA	K00030	IDH3	isocitrate dehydrogenase (NAD+)	http://www.genome.jp/dbget-bin/www_bget?ko:K00030	P70404	1078	3.4e-116	Isocitrate dehydrogenase [NAD] subunit gamma 1, mitochondrial OS=Mus musculus GN=Idh3g PE=1 SV=1	PF00180	Isocitrate/isopropylmalate dehydrogenase	GO:0055114	oxidation-reduction process	GO:0016616	oxidoreductase activity, acting on the CH-OH group of donors, NAD or NADP as acceptor	--	--	KOG0784	Isocitrate dehydrogenase, gamma subunit
Cluster-57245.49662	3.56441	119.985	-5.0877	2.3791e-05	0.03968	505	--	--	--	--	--	--	--	--	--	--	--	--	--	--	--	--	--	--	--	--	--	--	--	--	--	--	--	--
Cluster-57245.105729	0	20.4738	-6.9941	2.4184e-05	0.040132	880	850326957	XP_012863872.1	152	1.3e-07	PREDICTED: zinc finger protein 883-like [Echinops telfairi]	--	--	--	--	--	K10490	ZBTB3	zinc finger and BTB domain-containing protein 3	http://www.genome.jp/dbget-bin/www_bget?ko:K10490	P14404	154	3.3e-09	MDS1 and EVI1 complex locus protein EVI1 OS=Mus musculus GN=Mecom PE=1 SV=1	PF01363//PF02892//PF16622//PF00096//PF13465	FYVE zinc finger//BED zinc finger//zinc-finger C2H2-type//Zinc finger, C2H2 type//Zinc-finger double domain	--	--	GO:0046872//GO:0003677	metal ion binding//DNA binding	--	--	--	--
Cluster-57245.209328	24.7947	0	6.9778	2.4348e-05	0.040201	991	573879247	XP_006627843.1	506	1.4e-48	PREDICTED: dual specificity tyrosine-phosphorylation-regulated kinase 1A-like [Lepisosteus oculatus]	573879246	XM_006627780.1	248	6.02308e-125	PREDICTED: Lepisosteus oculatus dual specificity tyrosine-phosphorylation-regulated kinase 1A-like (LOC102686601), mRNA	K08825	DYRK1	dual specificity tyrosine-phosphorylation-regulated kinase 1	http://www.genome.jp/dbget-bin/www_bget?ko:K08825	Q61214	490	4e-48	Dual specificity tyrosine-phosphorylation-regulated kinase 1A OS=Mus musculus GN=Dyrk1a PE=1 SV=1	PF03964//PF09726	Chorion family 2//Transmembrane protein	GO:0007275	multicellular organismal development	--	--	GO:0042600//GO:0016021	chorion//integral component of membrane	--	--
Cluster-57245.33565	0	35.7645	-7.8001	2.4593e-05	0.040403	2219	831292404	XP_012677783.1	527	1.1e-50	PREDICTED: actin, alpha skeletal muscle A-like [Clupea harengus]	224712555	FJ713569.1	182	6.71771e-88	Hemibarbus mylodon muscle actin type 1 mRNA, complete cds	K12314	ACTC1	actin, alpha cardiac muscle	http://www.genome.jp/dbget-bin/www_bget?ko:K12314	P68034	507	9.6e-50	Actin, alpha cardiac muscle 1 OS=Gallus gallus GN=ACTC1 PE=3 SV=1	--	--	--	--	--	--	--	--	KOG0676	Actin and related proteins
Cluster-57245.195027	80.6125	1.25586	5.9251	2.5663e-05	0.041813	931	--	--	--	--	--	--	--	--	--	--	--	--	--	--	--	--	--	--	--	--	--	--	--	--	--	--	--	--
Cluster-57245.240918	109.068	1.30091	6.335	2.5706e-05	0.041813	1825	573896791	XP_006636134.1	1298	3.7e-140	PREDICTED: protein NOV-like [Lepisosteus oculatus]	742140644	XM_010880422.1	144	7.32664e-67	PREDICTED: Esox lucius nephroblastoma overexpressed (nov), mRNA	--	--	--	--	P28686	1171	8e-127	Protein NOV OS=Gallus gallus GN=NOV PE=2 SV=1	PF00219//PF00093	Insulin-like growth factor binding protein//von Willebrand factor type C domain	GO:0001558	regulation of cell growth	GO:0005515//GO:0005520	protein binding//insulin-like growth factor binding	GO:0005576//GO:0016942	extracellular region//insulin-like growth factor binding protein complex	--	--
Cluster-57245.36322	91.5629	2.84821	4.9514	2.5875e-05	0.04188	395	--	--	--	--	--	--	--	--	--	--	--	--	--	--	--	--	--	--	--	--	--	--	--	--	--	--	--	--
Cluster-57245.331572	0	50.8242	-8.3097	2.6246e-05	0.042272	2763	573909990	XP_006642713.1	3119	0	PREDICTED: glutamine-dependent NAD(+) synthetase-like [Lepisosteus oculatus]	573909989	XM_006642650.1	763	0	PREDICTED: Lepisosteus oculatus glutamine-dependent NAD(+) synthetase-like (LOC102689153), mRNA	--	--	--	--	Q5ZMA6	2980	0	Glutamine-dependent NAD(+) synthetase OS=Gallus gallus GN=NADSYN1 PE=2 SV=1	PF00795//PF10468	Carbon-nitrogen hydrolase//Carboxypeptidase inhibitor I68	GO:0010951//GO:0006807//GO:0007596	negative regulation of endopeptidase activity//nitrogen compound metabolic process//blood coagulation	GO:0008191//GO:0016810	metalloendopeptidase inhibitor activity//hydrolase activity, acting on carbon-nitrogen (but not peptide) bonds	--	--	KOG2303	Predicted NAD synthase, contains CN hydrolase domain
Cluster-57245.295637	0	19.8919	-6.9605	2.64e-05	0.042314	2378	573903871	XP_006639658.1	1690	1.7e-185	PREDICTED: solute carrier family 17 member 9-like [Lepisosteus oculatus]	573903870	XM_006639595.1	276	4.01263e-140	PREDICTED: Lepisosteus oculatus solute carrier family 17 member 9-like (LOC102682534), mRNA	K12303	SLC17A9	MFS transporter, ACS family, solute carrier family 17 (sodium-dependent inorganic phosphate cotransporter), member 9	http://www.genome.jp/dbget-bin/www_bget?ko:K12303	Q9BYT1	1306	2.3e-142	Solute carrier family 17 member 9 OS=Homo sapiens GN=SLC17A9 PE=1 SV=2	PF07690	Major Facilitator Superfamily	GO:0055085	transmembrane transport	--	--	GO:0016021	integral component of membrane	KOG2532	Permease of the major facilitator superfamily
Cluster-57245.172098	20.2984	0	6.6868	2.8234e-05	0.044816	613	573900435	XP_006637946.1	615	1.9e-61	PREDICTED: mitochondrial fission factor homolog B-like isoform X2 [Lepisosteus oculatus]	--	--	--	--	--	--	--	--	--	Q6PCP5	515	3.1e-51	Mitochondrial fission factor OS=Mus musculus GN=Mff PE=1 SV=1	--	--	--	--	--	--	--	--	--	--
Cluster-57245.257537	23.3371	0	6.8897	2.8129e-05	0.044816	781	--	--	--	--	--	--	--	--	--	--	--	--	--	--	--	--	--	--	PF01213//PF02166	Adenylate cyclase associated (CAP) N terminal//Androgen receptor	GO:0007010//GO:0030521//GO:0007165//GO:0006355	cytoskeleton organization//androgen receptor signaling pathway//signal transduction//regulation of transcription, DNA-templated	GO:0005496//GO:0003677//GO:0003779//GO:0004882	steroid binding//DNA binding//actin binding//androgen receptor activity	GO:0005634	nucleus	--	--
Cluster-57245.261030	19.0531	0	6.5951	2.8697e-05	0.045332	1239	573889205	XP_006632368.1	812	5.6e-84	PREDICTED: cyclin-dependent kinase 2-interacting protein-like [Lepisosteus oculatus]	--	--	--	--	--	--	--	--	--	A6H7E2	571	2e-57	Cyclin-dependent kinase 2-interacting protein OS=Bos taurus GN=CINP PE=2 SV=1	--	--	--	--	--	--	--	--	--	--
Cluster-57245.136104	18.5545	0	6.5567	2.9155e-05	0.045834	3415	573875401	XP_006626024.1	2469	1.1e-275	PREDICTED: sine oculis-binding protein homolog [Lepisosteus oculatus]	573875400	XM_006625961.1	495	0	PREDICTED: Lepisosteus oculatus sine oculis-binding protein homolog (LOC102688016), mRNA	--	--	--	--	A7XYQ1	1005	2.7e-107	Sine oculis-binding protein homolog OS=Homo sapiens GN=SOBP PE=1 SV=2	PF03955//PF06467//PF00432	Adenovirus hexon-associated protein (IX)//MYM-type Zinc finger with FCS sequence motif//Prenyltransferase and squalene oxidase repeat	--	--	GO:0008270//GO:0003824//GO:0031423	zinc ion binding//catalytic activity//hexon binding	GO:0019012	virion	--	--
Cluster-57245.185254	0	47.2759	-8.2089	3.0169e-05	0.046978	664	573911414	XP_006643425.1	498	7.7e-48	PREDICTED: h-2 class II histocompatibility antigen, I-E alpha chain-like [Lepisosteus oculatus]	--	--	--	--	--	K06752	MHC2	major histocompatibility complex, class II	http://www.genome.jp/dbget-bin/www_bget?ko:K06752	P14435	314	6.9e-28	H-2 class II histocompatibility antigen, A-F alpha chain OS=Mus musculus GN=H2-Aa PE=2 SV=1	PF13895//PF00993	Immunoglobulin domain//Class II histocompatibility antigen, alpha domain	GO:0019882//GO:0006955	antigen processing and presentation//immune response	GO:0005515	protein binding	GO:0042613//GO:0016020	MHC class II protein complex//membrane	--	--
Cluster-57245.262335	0	22.3203	-7.1188	3.0093e-05	0.046978	1497	808876607	KKF25224.1	1879	1.3e-207	E3 ubiquitin-protein ligase CBL [Larimichthys crocea]	573909028	XM_006642170.1	721	0	PREDICTED: Lepisosteus oculatus E3 ubiquitin-protein ligase CBL-like (LOC102693589), mRNA	--	--	--	--	P22681	1826	7.3e-203	E3 ubiquitin-protein ligase CBL OS=Homo sapiens GN=CBL PE=1 SV=2	PF02262//PF00097//PF02761	CBL proto-oncogene N-terminal domain 1//Zinc finger, C3HC4 type (RING finger)//CBL proto-oncogene N-terminus, EF hand-like domain	GO:0007166//GO:0007165	cell surface receptor signaling pathway//signal transduction	GO:0005509//GO:0046872//GO:0004871	calcium ion binding//metal ion binding//signal transducer activity	GO:0005634	nucleus	KOG1785	Tyrosine kinase negative regulator CBL
Cluster-57245.310239	0	47.8947	-8.2275	3.0589e-05	0.047408	2443	688562403	XP_009301053.1	1320	1.4e-142	PREDICTED: protein-glutamine gamma-glutamyltransferase 2-like [Danio rerio]	734640799	XM_010750952.1	35	3.859e-06	PREDICTED: Larimichthys crocea transglutaminase 5 (tgm5), mRNA	--	--	--	--	Q01841	1212	1.9e-131	Protein-glutamine gamma-glutamyltransferase 2 OS=Gallus gallus GN=TGL2 PE=1 SV=3	PF00927	Transglutaminase family, C-terminal ig like domain	GO:0018149	peptide cross-linking	GO:0003810	protein-glutamine gamma-glutamyltransferase activity	--	--	--	--
Cluster-57245.161333	0	20.2684	-6.9878	3.0835e-05	0.047566	837	--	--	--	--	--	--	--	--	--	--	--	--	--	--	--	--	--	--	PF10439//PF05433	Bacteriocin class II with double-glycine leader peptide//Glycine zipper 2TM domain	GO:0042742	defense response to bacterium	--	--	GO:0019867	outer membrane	--	--
Cluster-57245.38440	31.7927	0	7.3335	3.1493e-05	0.048353	3883	719775434	XP_010220624.1	1118	5.8e-119	PREDICTED: p53-induced death domain-containing protein 1 [Tinamus guttatus]	884848789	XM_013150477.1	88	2.12455e-35	PREDICTED: Cavia porcellus p53-induced death domain protein 1 (Pidd1), transcript variant X5, mRNA	K10130	LRDD, PIDD	leucine-rich repeats and death domain-containing protein	http://www.genome.jp/dbget-bin/www_bget?ko:K10130	Q9ERV7	928	2.6e-98	p53-induced death domain-containing protein 1 OS=Mus musculus GN=Pidd1 PE=1 SV=1	PF10461//PF08039//PF00531//PF00560//PF13855	Peptidase S68//Mitochondrial proteolipid//Death domain//Leucine Rich Repeat//Leucine rich repeat	GO:0006974//GO:0006915//GO:0007165	cellular response to DNA damage stimulus//apoptotic process//signal transduction	GO:0005515	protein binding	GO:0005739	mitochondrion	--	--
Cluster-57245.29852	297.873	0	10.559	3.1919e-05	0.048779	2292	642087814	CDQ83323.1	639	1.2e-63	unnamed protein product [Oncorhynchus mykiss]	--	--	--	--	--	K01273	DPEP	membrane dipeptidase	http://www.genome.jp/dbget-bin/www_bget?ko:K01273	P16444	483	6e-47	Dipeptidase 1 OS=Homo sapiens GN=DPEP1 PE=1 SV=3	PF05933//PF01244	Fungal ATP synthase protein 8 (A6L)//Membrane dipeptidase (Peptidase family M19)	GO:0015986//GO:0015992//GO:0006508	ATP synthesis coupled proton transport//proton transport//proteolysis	GO:0016805//GO:0015078	dipeptidase activity//hydrogen ion transmembrane transporter activity	GO:0000276	mitochondrial proton-transporting ATP synthase complex, coupling factor F(o)	KOG4127	Renal dipeptidase
At 80 days post hatching
gene_id	AD80F_readcount	AD80M_readcount	log2FoldChange	pval	padj	Gene Length	NR GI	NR ID	NR Score	NR Evalue	NR Description	NT GI	NT ID	NT Score	NT Evalue	NT Description	KO ID	KO Name	KO Description	Http Link	Swissprot ID	Swissprot Score	Swissprot Evalue	Swissprot Description	PFAM ID	PFAM description	Gene Ontology Biological Pathway	BP Description	Gene Ontology Molecular Function	MF Description	Gene Ontology Cellular Component	CC Description	KOG ID	KOG Description
Cluster-57245.151775	241.636	0	10.563	2.3355e-15	8.217e-10	4327	573874337	XP_006625566.1	1481	5.2e-161	PREDICTED: TELO2-interacting protein 2-like [Lepisosteus oculatus]	836008381	XM_004575322.2	292	9.36974e-149	PREDICTED: Maylandia zebra MAK16 homolog (S. cerevisiae) (mak16), mRNA	K14831	MAK16	protein MAK16	http://www.genome.jp/dbget-bin/www_bget?ko:K14831	Q6NXR4	917	5.4e-97	TELO2-interacting protein 2 OS=Homo sapiens GN=TTI2 PE=1 SV=1	PF04147//PF05109	Nop14-like family//Herpes virus major outer envelope glycoprotein (BLLF1)	GO:0019058	viral life cycle	--	--	GO:0032040//GO:0019031	small-subunit processome//viral envelope	KOG3064	RNA-binding nuclear protein (MAK16) containing a distinct C4 Zn-finger
Cluster-57245.94778	0	252.994	-10.302	2.6485e-14	4.6591e-09	2152	573882180	XP_006629275.1	1621	1.5e-177	PREDICTED: testican-3-like isoform X1 [Lepisosteus oculatus]	725594169	XM_010349363.1	284	1.2948e-144	PREDICTED: Saimiri boliviensis boliviensis sparc/osteonectin, cwcv and kazal-like domains proteoglycan (testican) 3 (SPOCK3), transcript variant X2, mRNA	K08136	SPOCK	sparc/osteonectin, cwcv and kazal-like domains proteoglycan (testican)	http://www.genome.jp/dbget-bin/www_bget?ko:K08136	Q5RD69	1445	1.6e-158	Testican-3 OS=Pongo abelii GN=SPOCK3 PE=2 SV=2	PF13499//PF07648//PF13405//PF10591//PF00050//PF03964	EF-hand domain pair//Kazal-type serine protease inhibitor domain//EF-hand domain//Secreted protein acidic and rich in cysteine Ca binding region//Kazal-type serine protease inhibitor domain//Chorion family 2	GO:0007165//GO:0007275	signal transduction//multicellular organismal development	GO:0005515//GO:0005509	protein binding//calcium ion binding	GO:0042600//GO:0005578	chorion//proteinaceous extracellular matrix	KOG3555	Ca2+-binding proteoglycan Testican
Cluster-57245.176244	42.9626	570.047	-3.7282	1.3564e-13	1.5907e-08	1084	573884292	XP_006630229.1	1032	1.5e-109	PREDICTED: myeloid-associated differentiation marker homolog [Lepisosteus oculatus]	573884291	XM_006630166.1	257	6.56181e-130	PREDICTED: Lepisosteus oculatus myeloid-associated differentiation marker homolog (LOC102691539), mRNA	--	--	--	--	Q63ZU3	871	2.9e-92	Myeloid-associated differentiation marker homolog OS=Xenopus laevis GN=myadm PE=2 SV=1	PF01284	Membrane-associating domain	--	--	--	--	GO:0016020	membrane	--	--
Cluster-57245.157183	0	202.011	-9.9772	1.9067e-13	1.6009e-08	2665	154417657	XP_001581848.1	226	1.1e-15	hypothetical protein [Trichomonas vaginalis G3]>gi|121916079|gb|EAY20862.1| conserved hypothetical protein [Trichomonas vaginalis G3]	--	--	--	--	--	--	--	--	--	Q55EQ3	148	4.9e-08	Uncharacterized abhydrolase domain-containing protein DDB_G0269086 OS=Dictyostelium discoideum GN=DDB_G0269086 PE=1 SV=2	--	--	--	--	--	--	--	--	--	--
Cluster-57245.167242	14.5593	164.612	-3.5024	2.2751e-13	1.6009e-08	2539	530619020	XP_005299217.1	1916	1.1e-211	PREDICTED: cochlin [Chrysemys picta bellii]	585674221	XM_006889971.1	217	2.69284e-107	PREDICTED: Elephantulus edwardii cochlin (COCH), mRNA	--	--	--	--	O42163	1874	3.4e-208	Cochlin OS=Gallus gallus GN=COCH PE=2 SV=1	--	--	--	--	--	--	--	--	--	--
Cluster-57245.289518	216.19	0	10.401	5.3076e-13	2.6676e-08	1306	847128315	XP_012818654.1	260	6e-20	PREDICTED: otolin-1 [Xenopus (Silurana) tropicalis]	573909030	XM_006642171.1	341	1.6014e-176	PREDICTED: Lepisosteus oculatus complement C1q tumor necrosis factor-related protein 5-like (LOC102693788), mRNA	--	--	--	--	P12109	139	2.7e-07	Collagen alpha-1(VI) chain OS=Homo sapiens GN=COL6A1 PE=1 SV=3	--	--	--	--	--	--	--	--	--	--
Cluster-57245.330578	0	165.307	-9.6879	4.7374e-13	2.6676e-08	6190	556958706	XP_005990202.1	3708	0	PREDICTED: immunoglobulin superfamily DCC subclass member 4 [Latimeria chalumnae]	478495462	XM_004422018.1	355	0	PREDICTED: Ceratotherium simum simum immunoglobulin superfamily, DCC subclass, member 4 (IGDCC4), mRNA	--	--	--	--	Q8TDY8	2785	0	Immunoglobulin superfamily DCC subclass member 4 OS=Homo sapiens GN=IGDCC4 PE=1 SV=1	PF16656//PF05191//PF00041//PF11722//PF13895	Purple acid Phosphatase, N-terminal domain//Adenylate kinase, active site lid//Fibronectin type III domain//CCCH zinc finger in TRM13 protein//Immunoglobulin domain	GO:0006144//GO:0019497//GO:0046034//GO:0006771	purine nucleobase metabolic process//hexachlorocyclohexane metabolic process//ATP metabolic process//riboflavin metabolic process	GO:0005515//GO:0004017//GO:0008168//GO:0046872//GO:0003993	protein binding//adenylate kinase activity//methyltransferase activity//metal ion binding//acid phosphatase activity	--	--	--	--
Cluster-57245.330577	154.073	0	9.9129	7.6286e-13	3.3549e-08	6175	556958706	XP_005990202.1	3743	0	PREDICTED: immunoglobulin superfamily DCC subclass member 4 [Latimeria chalumnae]	478495462	XM_004422018.1	355	0	PREDICTED: Ceratotherium simum simum immunoglobulin superfamily, DCC subclass, member 4 (IGDCC4), mRNA	--	--	--	--	Q8TDY8	2792	0	Immunoglobulin superfamily DCC subclass member 4 OS=Homo sapiens GN=IGDCC4 PE=1 SV=1	PF05191//PF16656//PF11722//PF00041//PF13895	Adenylate kinase, active site lid//Purple acid Phosphatase, N-terminal domain//CCCH zinc finger in TRM13 protein//Fibronectin type III domain//Immunoglobulin domain	GO:0019497//GO:0006144//GO:0006771//GO:0046034	hexachlorocyclohexane metabolic process//purine nucleobase metabolic process//riboflavin metabolic process//ATP metabolic process	GO:0005515//GO:0004017//GO:0003993//GO:0046872//GO:0008168	protein binding//adenylate kinase activity//acid phosphatase activity//metal ion binding//methyltransferase activity	--	--	--	--
Cluster-57245.126785	137.059	0	9.7446	9.9629e-13	3.8947e-08	804	--	--	--	--	--	343488501	NG_029726.1	122	5.35071e-55	Homo sapiens dynamin 1 (DNM1), RefSeqGene on chromosome 9	--	--	--	--	--	--	--	--	--	--	--	--	--	--	--	--	--	--
Cluster-57245.212683	244.797	2.38531	6.7001	2.683e-12	8.8973e-08	1358	557005084	XP_006004321.1	1016	1.4e-107	PREDICTED: estradiol 17-beta-dehydrogenase 1 [Latimeria chalumnae]	--	--	--	--	--	K00044	HSD17B1	17beta-estradiol 17-dehydrogenase	http://www.genome.jp/dbget-bin/www_bget?ko:K00044	Q1WNP0	731	6.2e-76	Estradiol 17-beta-dehydrogenase 1 OS=Pan troglodytes GN=HSD17B1 PE=3 SV=3	PF00106//PF12242	short chain dehydrogenase//NAD(P)H binding domain of trans-2-enoyl-CoA reductase	GO:0055114//GO:0008152	oxidation-reduction process//metabolic process	GO:0016491	oxidoreductase activity	--	--	KOG1205	Predicted dehydrogenase
Cluster-57245.73648	183.303	0	10.163	2.7818e-12	8.8973e-08	1947	--	--	--	--	--	116312206	CR942805.8	84	1.76749e-33	Zebrafish DNA sequence from clone DKEY-230A20 in linkage group 15, complete sequence	--	--	--	--	--	--	--	--	--	--	--	--	--	--	--	--	--	--
Cluster-57245.167972	0	140.751	-9.4556	4.0477e-12	1.1395e-07	348	573904879	XP_006640161.1	549	4.9e-54	PREDICTED: 60S acidic ribosomal protein P0-like [Lepisosteus oculatus]	319401902	NM_001200101.1	211	7.33737e-105	Ictalurus punctatus ribosomal protein P0 (LOC100304515), mRNA >gnl|BL_ORD_ID|1019372 Ictalurus punctatus ribosomal protein P0 mRNA, complete cds	K02941	RP-LP0, RPLP0	large subunit ribosomal protein LP0	http://www.genome.jp/dbget-bin/www_bget?ko:K02941	Q29214	538	3.8e-54	60S acidic ribosomal protein P0 OS=Sus scrofa GN=RPLP0 PE=1 SV=2	PF02670//PF00466	1-deoxy-D-xylulose 5-phosphate reductoisomerase//Ribosomal protein L10	GO:0055114//GO:0042254	oxidation-reduction process//ribosome biogenesis	GO:0070402	NADPH binding	GO:0005622	intracellular	KOG0815	60S acidic ribosomal protein P0
Cluster-57245.241501	0	137.076	-9.4176	4.2105e-12	1.1395e-07	9929	573877657	XP_006627072.1	10211	0	PREDICTED: adenomatous polyposis coli protein-like [Lepisosteus oculatus]	573877656	XM_006627009.1	3342	0	PREDICTED: Lepisosteus oculatus adenomatous polyposis coli protein-like (LOC102695054), mRNA	K02085	APC	adenomatosis polyposis coli protein	http://www.genome.jp/dbget-bin/www_bget?ko:K02085	P25054	8812	0	Adenomatous polyposis coli protein OS=Homo sapiens GN=APC PE=1 SV=2	PF08290//PF04420//PF05923//PF05972//PF05937//PF05956//PF05924//PF00514	Hepatitis core protein, putative zinc finger//CHD5-like protein//APC cysteine-rich region//APC 15 residue motif//EB-1 Binding Domain//APC basic domain//SAMP Motif//Armadillo/beta-catenin-like repeat	GO:0071816//GO:0016055//GO:0009405	tail-anchored membrane protein insertion into ER membrane//Wnt signaling pathway//pathogenesis	GO:0008013//GO:0005515//GO:0005198//GO:0008017	beta-catenin binding//protein binding//structural molecule activity//microtubule binding	GO:0016342//GO:0045298	catenin complex//tubulin complex	KOG2122	Beta-catenin-binding protein APC, contains ARM repeats
Cluster-57245.252519	0	126.96	-9.3068	7.802e-12	1.9607e-07	2524	499024902	XP_004563206.1	1181	1.9e-126	PREDICTED: m7GpppX diphosphatase [Maylandia zebra]	830093191	XM_004689110.2	153	1.01159e-71	PREDICTED: Condylura cristata decapping enzyme, scavenger (DCPS), transcript variant X1, mRNA	K12584	DCPS, DCS	m7GpppX diphosphatase	http://www.genome.jp/dbget-bin/www_bget?ko:K12584	Q8MJJ7	1073	2.6e-115	m7GpppX diphosphatase OS=Bos taurus GN=DCPS PE=2 SV=1	PF05652	Scavenger mRNA decapping enzyme (DcpS) N-terminal	GO:0000290	deadenylation-dependent decapping of nuclear-transcribed mRNA	GO:0016787	hydrolase activity	--	--	KOG3969	Uncharacterized conserved protein
Cluster-57245.175113	0	180.299	-9.8131	1.636e-11	3.5974e-07	1490	632940348	XP_007885270.1	1280	3.6e-138	PREDICTED: elongation of very long chain fatty acids protein 1 [Callorhinchus milii]>gi|632940350|ref|XP_007885271.1| PREDICTED: elongation of very long chain fatty acids protein 1 [Callorhinchus milii]	657586859	XM_008299473.1	263	4.19933e-133	PREDICTED: Stegastes partitus elongation of very long chain fatty acids protein 1-like (LOC103370419), transcript variant X2, mRNA	K10247	ELOVL1	elongation of very long chain fatty acids protein 1	http://www.genome.jp/dbget-bin/www_bget?ko:K10247	Q9BW60	1143	1.2e-123	Elongation of very long chain fatty acids protein 1 OS=Homo sapiens GN=ELOVL1 PE=1 SV=1	PF01151	GNS1/SUR4 family	--	--	--	--	GO:0016021	integral component of membrane	--	--
Cluster-57245.257795	119.621	0	9.5484	1.5973e-11	3.5974e-07	2130	573892359	XP_006633935.1	1001	1.2e-105	PREDICTED: ras-related protein Rab-12-like [Lepisosteus oculatus]	557012306	XM_006006662.1	342	7.3391e-177	PREDICTED: Latimeria chalumnae RAB12, member RAS oncogene family (RAB12), mRNA	K07907	RAB12	Ras-related protein Rab-12	http://www.genome.jp/dbget-bin/www_bget?ko:K07907	Q6IQ22	948	6.7e-101	Ras-related protein Rab-12 OS=Homo sapiens GN=RAB12 PE=1 SV=3	PF02421//PF01926//PF01637//PF04670//PF00071//PF03193//PF00025//PF00910//PF00735//PF10662//PF08477	Ferrous iron transport protein B//50S ribosome-binding GTPase//Archaeal ATPase//Gtr1/RagA G protein conserved region//Ras family//Protein of unknown function, DUF258//ADP-ribosylation factor family//RNA helicase//Septin//Ethanolamine utilisation - propanediol utilisation//Ras of Complex, Roc, domain of DAPkinase	GO:0007264//GO:0015684//GO:0006576	small GTPase mediated signal transduction//ferrous iron transport//cellular biogenic amine metabolic process	GO:0005525//GO:0003724//GO:0003924//GO:0015093//GO:0005524//GO:0003723	GTP binding//RNA helicase activity//GTPase activity//ferrous iron transmembrane transporter activity//ATP binding//RNA binding	GO:0016021	integral component of membrane	KOG0078	GTP-binding protein SEC4, small G protein superfamily, and related Ras family GTP-binding proteins
Cluster-57245.292345	0.72595	176.709	-7.9323	1.8868e-11	3.9048e-07	399	--	--	--	--	--	--	--	--	--	--	--	--	--	--	--	--	--	--	--	--	--	--	--	--	--	--	--	--
Cluster-57245.200708	197.807	0	10.274	5.3677e-11	1.0492e-06	4083	573874337	XP_006625566.1	1481	4.9e-161	PREDICTED: TELO2-interacting protein 2-like [Lepisosteus oculatus]	836008381	XM_004575322.2	292	8.83695e-149	PREDICTED: Maylandia zebra MAK16 homolog (S. cerevisiae) (mak16), mRNA	K14831	MAK16	protein MAK16	http://www.genome.jp/dbget-bin/www_bget?ko:K14831	Q6NXR4	917	5.1e-97	TELO2-interacting protein 2 OS=Homo sapiens GN=TTI2 PE=1 SV=1	PF05109//PF04147	Herpes virus major outer envelope glycoprotein (BLLF1)//Nop14-like family	GO:0019058	viral life cycle	--	--	GO:0032040//GO:0019031	small-subunit processome//viral envelope	KOG3064	RNA-binding nuclear protein (MAK16) containing a distinct C4 Zn-finger
Cluster-57245.183125	2916.17	0.600715	12.269	7.2176e-11	1.3365e-06	287	--	--	--	--	--	641781889	XR_509632.1	54	1.11656e-17	PREDICTED: Chrysemys picta bellii uncharacterized LOC103306701 (LOC103306701), ncRNA	--	--	--	--	--	--	--	--	--	--	--	--	--	--	--	--	--	--
Cluster-57245.255899	108.346	0	9.4046	8.5306e-11	1.5006e-06	1794	--	--	--	--	--	--	--	--	--	--	--	--	--	--	--	--	--	--	--	--	--	--	--	--	--	--	--	--
Cluster-57245.304262	215.819	0.29158	9.4377	9.9383e-11	1.665e-06	1377	808877728	KKF26135.1	246	2.7e-18	hypothetical protein EH28_08183 [Larimichthys crocea]	685042672	LN591197.1	93	1.23182e-38	Cyprinus carpio genome assembly common carp genome ,scaffold 000028946	--	--	--	--	--	--	--	--	--	--	--	--	--	--	--	--	--	--
Cluster-57245.124267	0	124.181	-9.2749	1.044e-10	1.6696e-06	5721	573875445	XP_006626043.1	1816	9.8e-200	PREDICTED: calpain-1 catalytic subunit-like [Lepisosteus oculatus]	--	--	--	--	--	K13442	CAPN14	calpain-14	http://www.genome.jp/dbget-bin/www_bget?ko:K13442	A8MX76	1221	4e-132	Calpain-14 OS=Homo sapiens GN=CAPN14 PE=2 SV=2	PF00648//PF00036//PF13833//PF13405//PF13691//PF01530//PF13499	Calpain family cysteine protease//EF hand//EF-hand domain pair//EF-hand domain//tRNase Z endonuclease//Zinc finger, C2HC type//EF-hand domain pair	GO:0006355//GO:0008033//GO:0006508	regulation of transcription, DNA-templated//tRNA processing//proteolysis	GO:0004198//GO:0005509//GO:0008270//GO:0003700	calcium-dependent cysteine-type endopeptidase activity//calcium ion binding//zinc ion binding//transcription factor activity, sequence-specific DNA binding	GO:0005634//GO:0005622//GO:0005667	nucleus//intracellular//transcription factor complex	KOG0045	Cytosolic Ca2+-dependent cysteine protease (calpain), large subunit (EF-Hand protein superfamily)
Cluster-57245.231562	0	80.8334	-8.6557	2.1504e-10	3.1557e-06	1769	573905883	XP_006640662.1	1435	4.6e-156	PREDICTED: discoidin domain-containing receptor 2-like [Lepisosteus oculatus]	573905882	XM_006640599.1	364	0	PREDICTED: Lepisosteus oculatus discoidin domain-containing receptor 2-like (LOC102697580), mRNA	K05125	DDR2, TKT	discoidin domain receptor family member 2	http://www.genome.jp/dbget-bin/www_bget?ko:K05125	Q62371	1090	1.9e-117	Discoidin domain-containing receptor 2 OS=Mus musculus GN=Ddr2 PE=1 SV=2	PF02422	Keratin	--	--	GO:0005200	structural constituent of cytoskeleton	GO:0005856//GO:0005882	cytoskeleton//intermediate filament	KOG1094	Discoidin domain receptor DDR1
Cluster-57245.275058	0	89.5834	-8.8041	2.1527e-10	3.1557e-06	1605	126336241	XP_001366708.1	2204	2.8e-245	PREDICTED: ruvB-like 1 [Monodelphis domestica]	803218374	XM_012114152.1	734	0	PREDICTED: Ovis aries musimon RuvB-like AAA ATPase 1 (RUVBL1), transcript variant X2, mRNA	K04499	RUVBL1, RVB1, INO80H	RuvB-like protein 1 (pontin 52)	http://www.genome.jp/dbget-bin/www_bget?ko:K04499	P60123	2206	6.8e-247	RuvB-like 1 OS=Rattus norvegicus GN=Ruvbl1 PE=1 SV=1	PF07728//PF02367//PF06414//PF00910//PF03266//PF06068//PF00004//PF00158//PF01057//PF02562//PF00437//PF03796//PF05496//PF04851//PF01695	AAA domain (dynein-related subfamily)//Threonylcarbamoyl adenosine biosynthesis protein TsaE//Zeta toxin//RNA helicase//NTPase//TIP49 C-terminus//ATPase family associated with various cellular activities (AAA)//Sigma-54 interaction domain//Parvovirus non-structural protein NS1//PhoH-like protein//Type II/IV secretion system protein//DnaB-like helicase C terminal domain//Holliday junction DNA heli…	GO:0006355//GO:0006281//GO:0019079//GO:0006310//GO:0006810//GO:0002949//GO:0006260	regulation of transcription, DNA-templated//DNA repair//viral genome replication//DNA recombination//transport//tRNA threonylcarbamoyladenosine modification//DNA replication	GO:0098519//GO:0003678//GO:0003723//GO:0003677//GO:0008134//GO:0003724//GO:0016887//GO:0005524//GO:0016301//GO:0009378//GO:0016787	nucleotide phosphatase activity, acting on free nucleotides//DNA helicase activity//RNA binding//DNA binding//transcription factor binding//RNA helicase activity//ATPase activity//ATP binding//kinase activity//four-way junction helicase activity//hydrolase activity	GO:0009379//GO:0005657//GO:0005667	Holliday junction helicase complex//replication fork//transcription factor complex	KOG1942	DNA helicase, TBP-interacting protein
Cluster-57245.179678	85.9699	0	9.072	2.3909e-10	3.3647e-06	776	695150364	XP_009502833.1	962	1.4e-101	PREDICTED: myosin-9 [Phalacrocorax carbo]	573898537	XM_006636939.1	302	4.47586e-155	PREDICTED: Lepisosteus oculatus myosin-9-like (LOC102692295), mRNA	K10352	MYH	myosin heavy chain	http://www.genome.jp/dbget-bin/www_bget?ko:K10352	Q8VDD5	958	1.7e-102	Myosin-9 OS=Mus musculus GN=Myh9 PE=1 SV=4	PF02182//PF00063//PF02736//PF06414//PF02367	SAD/SRA domain//Myosin head (motor domain)//Myosin N-terminal SH3-like domain//Zeta toxin//Threonylcarbamoyl adenosine biosynthesis protein TsaE	GO:0002949	tRNA threonylcarbamoyladenosine modification	GO:0016301//GO:0042393//GO:0005524//GO:0003774	kinase activity//histone binding//ATP binding//motor activity	GO:0016459	myosin complex	KOG0161	Myosin class II heavy chain
Cluster-57245.247932	0	77.2303	-8.59	2.6621e-10	3.6023e-06	1106	--	--	--	--	--	--	--	--	--	--	--	--	--	--	--	--	--	--	PF05849//PF00779	Fibroin light chain (L-fibroin)//BTK motif	GO:0035556	intracellular signal transduction	--	--	GO:0005576	extracellular region	--	--
Cluster-57245.234960	142.089	0.29158	8.8338	4.0948e-10	5.3358e-06	1085	260812914	XP_002601165.1	181	7.2e-11	hypothetical protein BRAFLDRAFT_75614 [Branchiostoma floridae]>gi|229286456|gb|EEN57177.1| hypothetical protein BRAFLDRAFT_75614 [Branchiostoma floridae]	--	--	--	--	--	K12801	CARD8, CARDINAL	caspase recruitment domain-containing protein 8	http://www.genome.jp/dbget-bin/www_bget?ko:K12801	--	--	--	--	PF01582//PF13676	TIR domain//TIR domain	GO:0007165	signal transduction	GO:0005515	protein binding	--	--	--	--
Cluster-57245.151095	63.0133	0	8.6229	4.7371e-10	5.9523e-06	1051	734644255	XP_010751158.1	356	3.6e-31	PREDICTED: CKLF-like MARVEL transmembrane domain-containing protein 6 [Larimichthys crocea]	--	--	--	--	--	--	--	--	--	Q9CZ69	249	3.7e-20	CKLF-like MARVEL transmembrane domain-containing protein 6 OS=Mus musculus GN=Cmtm6 PE=2 SV=1	PF04277//PF01284	Oxaloacetate decarboxylase, gamma chain//Membrane-associating domain	GO:0071436//GO:0006090//GO:0006560//GO:0006814//GO:0006525	sodium ion export//pyruvate metabolic process//proline metabolic process//sodium ion transport//arginine metabolic process	GO:0008948//GO:0015081	oxaloacetate decarboxylase activity//sodium ion transmembrane transporter activity	GO:0016020	membrane	--	--
Cluster-57245.136472	74.0998	0	8.8569	6.6196e-10	8.0308e-06	2217	573875673	XP_006626144.1	2229	4.9e-248	PREDICTED: sorting nexin-17-like [Lepisosteus oculatus]	573875672	XM_006626081.1	676	0	PREDICTED: Lepisosteus oculatus sorting nexin-17-like (LOC102695957), mRNA	K17929	SNX17	sorting nexin-17	http://www.genome.jp/dbget-bin/www_bget?ko:K17929	Q5RID7	2104	6.3e-235	Sorting nexin-17 OS=Danio rerio GN=snx17 PE=2 SV=1	PF00787	PX domain	--	--	GO:0035091	phosphatidylinositol binding	--	--	KOG3784	Sorting nexin protein SNX27
Cluster-57245.40931	0	67.3481	-8.3924	7.7064e-10	9.0377e-06	5231	573902854	XP_006639151.1	1012	1.5e-106	PREDICTED: translocase of inner mitochondrial membrane domain-containing protein 1-like [Lepisosteus oculatus]	--	--	--	--	--	--	--	--	--	Q5XK94	768	1.2e-79	Complex I assembly factor TIMMDC1, mitochondrial OS=Xenopus laevis GN=timmdc1 PE=2 SV=1	--	--	--	--	--	--	--	--	--	--
Cluster-57245.128885	28.6701	0	21.593	1.2011e-09	1.3206e-05	6782	573889678	XP_006632603.1	7034	0	PREDICTED: E3 ubiquitin-protein ligase UBR1-like [Lepisosteus oculatus]	884965766	XM_010878874.2	937	0	PREDICTED: Esox lucius ubiquitin protein ligase E3 component n-recognin 1 (ubr1), mRNA	K10625	UBR1	E3 ubiquitin-protein ligase UBR1	http://www.genome.jp/dbget-bin/www_bget?ko:K10625	Q8IWV7	5427	0	E3 ubiquitin-protein ligase UBR1 OS=Homo sapiens GN=UBR1 PE=1 SV=1	PF02207//PF02617//PF00149	Putative zinc finger in N-recognin (UBR box)//ATP-dependent Clp protease adaptor protein ClpS//Calcineurin-like phosphoesterase	GO:0030163	protein catabolic process	GO:0016787//GO:0008270	hydrolase activity//zinc ion binding	--	--	KOG1140	N-end rule pathway, recognition component UBR1
Cluster-57245.240072	28.6701	0	21.593	1.2011e-09	1.3206e-05	4545	--	--	--	--	--	--	--	--	--	--	--	--	--	--	--	--	--	--	--	--	--	--	--	--	--	--	--	--
Cluster-57245.202559	87.4403	0	9.0949	1.5031e-09	1.6025e-05	1621	--	--	--	--	--	--	--	--	--	--	--	--	--	--	--	--	--	--	PF08491	Squalene epoxidase	GO:0006694//GO:0016114//GO:0055114	steroid biosynthetic process//terpenoid biosynthetic process//oxidation-reduction process	GO:0050660//GO:0004506	flavin adenine dinucleotide binding//squalene monooxygenase activity	GO:0016021	integral component of membrane	--	--
Cluster-57245.143468	114.414	0	9.4831	1.9562e-09	1.9384e-05	2276	524986317	XP_005041106.1	523	3.3e-50	PREDICTED: ADP-ribosylation factor-like protein 4A [Ficedula albicollis]>gi|542143598|ref|XP_005480879.1| PREDICTED: ADP-ribosylation factor-like protein 4A [Zonotrichia albicollis]>gi|543253101|ref|XP_005418614.1| PREDICTED: ADP-ribosylation factor-like protein 4A [Geospiza fortis]>gi|543346416|ref|XP_005518893.1| PREDICTED: ADP-ribosylation factor-like protein 4A [Pseudopodoces humilis]>gi|6632…	701380869	XM_009994929.1	117	9.36939e-52	PREDICTED: Chaetura pelagica ADP-ribosylation factor-like 4A (ARL4A), mRNA	K07945	ARL4	ADP-ribosylation factor-like protein 4	http://www.genome.jp/dbget-bin/www_bget?ko:K07945	P61213	515	1.2e-50	ADP-ribosylation factor-like protein 4A OS=Mus musculus GN=Arl4a PE=2 SV=1	PF00503//PF08477//PF00071//PF00025//PF04670//PF01926	G-protein alpha subunit//Ras of Complex, Roc, domain of DAPkinase//Ras family//ADP-ribosylation factor family//Gtr1/RagA G protein conserved region//50S ribosome-binding GTPase	GO:0007264//GO:0007186//GO:0007165	small GTPase mediated signal transduction//G-protein coupled receptor signaling pathway//signal transduction	GO:0031683//GO:0019001//GO:0005525//GO:0003924//GO:0004871	G-protein beta/gamma-subunit complex binding//guanyl nucleotide binding//GTP binding//GTPase activity//signal transducer activity	--	--	KOG0070	GTP-binding ADP-ribosylation factor Arf1
Cluster-57245.198678	62.8134	0	8.6197	1.9354e-09	1.9384e-05	857	573892742	XP_006634125.1	559	8.4e-55	PREDICTED: desmoglein-2-like [Lepisosteus oculatus]	--	--	--	--	--	--	--	--	--	Q9GKQ8	241	2.6e-19	Desmoglein-1 OS=Canis familiaris GN=DSG1 PE=2 SV=1	PF01049	Cadherin cytoplasmic region	GO:0007156	homophilic cell adhesion via plasma membrane adhesion molecules	GO:0005509	calcium ion binding	GO:0016020	membrane	--	--
Cluster-57245.243503	53.001	0	8.3734	1.9834e-09	1.9384e-05	1395	--	--	--	--	--	--	--	--	--	--	--	--	--	--	--	--	--	--	--	--	--	--	--	--	--	--	--	--
Cluster-57245.172735	0	108.607	-9.0817	2.4931e-09	2.298e-05	805	--	--	--	--	--	45771912	BX088529.6	66	7.23109e-24	Zebrafish DNA sequence from clone CH211-286H12 in linkage group 3, complete sequence	--	--	--	--	--	--	--	--	--	--	--	--	--	--	--	--	--	--
Cluster-57245.187422	0	86.4177	-8.7526	2.5474e-09	2.298e-05	1046	116004523	NP_001070619.1	362	7.2e-32	BTB/POZ domain-containing adapter for CUL3-mediated RhoA degradation protein 1 [Danio rerio]>gi|112419165|gb|AAI22285.1| Potassium channel tetramerisation domain containing 13 [Danio rerio]	573905355	XM_006640336.1	96	1.9972e-40	PREDICTED: Lepisosteus oculatus BTB/POZ domain-containing adapter for CUL3-mediated RhoA degradation protein 3-like (LOC102694776), mRNA	--	--	--	--	Q8BGV7	335	4e-30	BTB/POZ domain-containing adapter for CUL3-mediated RhoA degradation protein 1 OS=Mus musculus GN=Kctd13 PE=2 SV=1	--	--	GO:0043065//GO:0021952//GO:0061351//GO:0007420	positive regulation of apoptotic process//central nervous system projection neuron axonogenesis//neural precursor cell proliferation//brain development	--	--	--	--	--	--
Cluster-57245.253793	58.9969	0	8.5277	2.4452e-09	2.298e-05	1272	--	--	--	--	--	25988890	AF529503.1	34	7.12992e-06	Acipenser fulvescens clone AfuG122 microsatellite sequence	--	--	--	--	--	--	--	--	PF08039	Mitochondrial proteolipid	--	--	--	--	GO:0005739	mitochondrion	--	--
Cluster-57245.252597	48.482	0	8.2451	3.0168e-09	2.6535e-05	3925	573892517	XP_006634013.1	1621	2.8e-177	PREDICTED: N-acetyltransferase ESCO1-like [Lepisosteus oculatus]	573892516	XM_006633950.1	333	1.37162e-171	PREDICTED: Lepisosteus oculatus N-acetyltransferase ESCO1-like (LOC102698289), mRNA	K11268	ESCO, ECO1	N-acetyltransferase	http://www.genome.jp/dbget-bin/www_bget?ko:K11268	Q5FWF5	1066	2.6e-114	N-acetyltransferase ESCO1 OS=Homo sapiens GN=ESCO1 PE=1 SV=3	--	--	--	--	--	--	--	--	KOG3014	Protein involved in establishing cohesion between sister chromatids during DNA replication
Cluster-57245.18856	7.80833	97.9871	-3.6385	3.4518e-09	2.962e-05	1186	--	--	--	--	--	--	--	--	--	--	--	--	--	--	--	--	--	--	--	--	--	--	--	--	--	--	--	--
Cluster-57245.333610	158.721	1.07736	7.1477	3.673e-09	3.0768e-05	2394	554873547	XP_005946699.1	1448	1.9e-157	PREDICTED: cytochrome P450 11B, mitochondrial-like [Haplochromis burtoni]	--	--	--	--	--	--	--	--	--	Q92104	1176	2.8e-127	Cytochrome P450 11B, mitochondrial OS=Lithobates catesbeiana GN=CYP11B PE=2 SV=1	PF00067	Cytochrome P450	GO:0055114	oxidation-reduction process	GO:0020037//GO:0005506//GO:0016705	heme binding//iron ion binding//oxidoreductase activity, acting on paired donors, with incorporation or reduction of molecular oxygen	--	--	--	--
Cluster-57245.158533	51.4368	0	8.3313	3.8426e-09	3.144e-05	3920	688577710	XP_009304434.1	414	2.5e-37	PREDICTED: proline and serine-rich protein 1-like [Danio rerio]	--	--	--	--	--	--	--	--	--	--	--	--	--	PF02899//PF13495	Phage integrase, N-terminal SAM-like domain//Phage integrase, N-terminal SAM-like domain	GO:0015074	DNA integration	GO:0003677	DNA binding	--	--	--	--
Cluster-57245.211409	1.61072	208.134	-6.9325	4.281e-09	3.423e-05	2968	573907988	XP_006641713.1	1324	5.7e-143	PREDICTED: upstream stimulatory factor 2-like [Lepisosteus oculatus]	637335688	XM_008117296.1	168	5.46453e-80	PREDICTED: Anolis carolinensis upstream transcription factor 2, c-fos interacting (usf2), transcript variant X2, mRNA	K09106	USF	upstream stimulatory factor	http://www.genome.jp/dbget-bin/www_bget?ko:K09106	Q63665	1077	1e-115	Upstream stimulatory factor 2 OS=Rattus norvegicus GN=Usf2 PE=1 SV=2	PF05615//PF02076//PF00010//PF13851	Tho complex subunit 7//Pheromone A receptor//Helix-loop-helix DNA-binding domain//Growth-arrest specific micro-tubule binding	GO:0019236//GO:0007186//GO:0006397//GO:0048870//GO:0007606	response to pheromone//G-protein coupled receptor signaling pathway//mRNA processing//cell motility//sensory perception of chemical stimulus	GO:0046983//GO:0004932	protein dimerization activity//mating-type factor pheromone receptor activity	GO:0031514//GO:0000445//GO:0016021	motile cilium//THO complex part of transcription export complex//integral component of membrane	KOG1318	Helix loop helix transcription factor EB
Cluster-57245.158416	0	89.1782	-8.7976	4.7705e-09	3.7297e-05	942	--	--	--	--	--	--	--	--	--	--	--	--	--	--	--	--	--	--	--	--	--	--	--	--	--	--	--	--
Cluster-57245.209654	0	71.0298	-8.4693	5.0802e-09	3.8029e-05	1979	573878338	XP_006627400.1	1621	1.4e-177	PREDICTED: perforin-1-like [Lepisosteus oculatus]	--	--	--	--	--	K07818	PRF1	perforin 1	http://www.genome.jp/dbget-bin/www_bget?ko:K07818	P10820	1072	2.6e-115	Perforin-1 OS=Mus musculus GN=Prf1 PE=1 SV=2	PF00168	C2 domain	--	--	GO:0005515	protein binding	--	--	--	--
Cluster-57245.32304	151.993	0	9.8932	5.0111e-09	3.8029e-05	3346	573877162	XP_006626835.1	3870	0	PREDICTED: dimethylglycine dehydrogenase, mitochondrial-like [Lepisosteus oculatus]	573877161	XM_006626772.1	967	0	PREDICTED: Lepisosteus oculatus dimethylglycine dehydrogenase, mitochondrial-like (LOC102682151), mRNA	K00315	DMGDH	dimethylglycine dehydrogenase	http://www.genome.jp/dbget-bin/www_bget?ko:K00315	Q63342	3587	0	Dimethylglycine dehydrogenase, mitochondrial OS=Rattus norvegicus GN=Dmgdh PE=1 SV=1	PF01266//PF02558//PF05834//PF01494//PF07992//PF00070	FAD dependent oxidoreductase//Ketopantoate reductase PanE/ApbA//Lycopene cyclase protein//FAD binding domain//Pyridine nucleotide-disulphide oxidoreductase//Pyridine nucleotide-disulphide oxidoreductase	GO:0015940//GO:0055114//GO:0016117	pantothenate biosynthetic process//oxidation-reduction process//carotenoid biosynthetic process	GO:0016705//GO:0071949//GO:0016491//GO:0008677	oxidoreductase activity, acting on paired donors, with incorporation or reduction of molecular oxygen//FAD binding//oxidoreductase activity//2-dehydropantoate 2-reductase activity	--	--	KOG2844	Dimethylglycine dehydrogenase precursor
Cluster-57245.274976	29.84	174.622	-2.5471	7.0347e-09	5.1562e-05	2374	557293609	XP_006029273.1	738	4.1e-75	PREDICTED: myelin basic protein isoform X4 [Alligator sinensis]	556995273	XM_006001403.1	187	1.1954e-90	PREDICTED: Latimeria chalumnae myelin basic protein (MBP), mRNA	K17269	MBP	myelin basic protein	http://www.genome.jp/dbget-bin/www_bget?ko:K17269	P02686	628	9.6e-64	Myelin basic protein OS=Homo sapiens GN=MBP PE=1 SV=3	PF08711//PF01669	TFIIS helical bundle-like domain//Myelin basic protein	GO:0006351	transcription, DNA-templated	GO:0019911//GO:0003677	structural constituent of myelin sheath//DNA binding	GO:0005634	nucleus	--	--
Cluster-57245.207572	0	61.1894	-8.2535	7.2882e-09	5.233e-05	2147	677535147	KFQ97195.1	541	2.6e-52	Plastin-3, partial [Nipponia nippon]	637348363	XM_008119627.1	116	3.17585e-51	PREDICTED: Anolis carolinensis plastin 3 (pls3), mRNA	K17336	PLS3	plastin-3	http://www.genome.jp/dbget-bin/www_bget?ko:K17336	P13797	527	4.5e-52	Plastin-3 OS=Homo sapiens GN=PLS3 PE=1 SV=4	PF00307	Calponin homology (CH) domain	--	--	GO:0005515	protein binding	--	--	KOG0046	Ca2+-binding actin-bundling protein (fimbrin/plastin), EF-Hand protein superfamily
Cluster-57245.219343	69.2397	0	8.758	8.508e-09	5.9866e-05	790	--	--	--	--	--	530342100	KC987090.1	51	1.5457e-15	Acipenser schrenckii microsatellite HLJSX374 sequence	--	--	--	--	--	--	--	--	--	--	--	--	--	--	--	--	--	--
Cluster-57245.55071	0	66.1765	-8.3677	9.3948e-09	6.481e-05	3957	573885538	XP_006630642.1	2800	0	PREDICTED: methylcytosine dioxygenase TET1-like [Lepisosteus oculatus]	556958097	XM_005989954.1	325	3.87228e-167	PREDICTED: Latimeria chalumnae tet methylcytosine dioxygenase 1 (TET1), transcript variant X1, mRNA	--	--	--	--	Q8BG87	1689	1.5e-186	Methylcytosine dioxygenase TET3 OS=Mus musculus GN=Tet3 PE=1 SV=3	PF02402//PF10404	Lysis protein//Rad4 beta-hairpin domain 2	GO:0019835//GO:0009405	cytolysis//pathogenesis	GO:0003677	DNA binding	GO:0019867	outer membrane	--	--
Cluster-57245.49412	0	53.1652	-8.0518	1.0866e-08	7.3518e-05	1029	573886403	XP_006631052.1	500	7e-48	PREDICTED: telomeric repeat-binding factor 2-interacting protein 1-like [Lepisosteus oculatus]	--	--	--	--	--	K11113	TERF2IP, RAP1	telomeric repeat-binding factor 2-interacting protein 1	http://www.genome.jp/dbget-bin/www_bget?ko:K11113	Q91VL8	433	1.7e-41	Telomeric repeat-binding factor 2-interacting protein 1 OS=Mus musculus GN=Terf2ip PE=1 SV=1	PF09197	Rap1, DNA-binding	--	--	GO:0003677	DNA binding	--	--	--	--
Cluster-57245.60317	0	80.2635	-8.645	1.1597e-08	7.6981e-05	1604	--	--	--	--	--	--	--	--	--	--	--	--	--	--	--	--	--	--	--	--	--	--	--	--	--	--	--	--
Cluster-57245.125298	61.7783	0	8.5958	1.3392e-08	8.6552e-05	2270	557013223	XP_006007153.1	557	3.8e-54	PREDICTED: LOW QUALITY PROTEIN: midasin, partial [Latimeria chalumnae]	704276098	XM_010157344.1	100	2.63509e-42	PREDICTED: Eurypyga helias midasin-like (LOC104513853), partial mRNA	--	--	--	--	Q9NU22	481	1e-46	Midasin OS=Homo sapiens GN=MDN1 PE=1 SV=2	--	--	--	--	--	--	--	--	KOG1808	AAA ATPase containing von Willebrand factor type A (vWA) domain
Cluster-57245.154580	43.9678	0	8.1056	1.3777e-08	8.6552e-05	1998	573909622	XP_006642529.1	1806	5e-199	PREDICTED: 26S proteasome non-ATPase regulatory subunit 13-like [Lepisosteus oculatus]	831325005	XM_012840097.1	422	0	PREDICTED: Clupea harengus proteasome (prosome, macropain) 26S subunit, non-ATPase, 13 (psmd13), mRNA	K03039	PSMD13, RPN9	26S proteasome regulatory subunit N9	http://www.genome.jp/dbget-bin/www_bget?ko:K03039	P84169	1639	4.7e-181	26S proteasome non-ATPase regulatory subunit 13 OS=Gallus gallus GN=PSMD13 PE=1 SV=1	PF02284//PF01399	Cytochrome c oxidase subunit Va//PCI domain	GO:0015992//GO:0006123	proton transport//mitochondrial electron transport, cytochrome c to oxygen	GO:0005515//GO:0004129	protein binding//cytochrome-c oxidase activity	GO:0045277//GO:0005743	respiratory chain complex IV//mitochondrial inner membrane	KOG2908	26S proteasome regulatory complex, subunit RPN9/PSMD13
Cluster-57245.290797	0	75.1724	-8.5515	1.3739e-08	8.6552e-05	4919	642103950	CDQ74943.1	3209	0	unnamed protein product [Oncorhynchus mykiss]	584028715	XM_006808822.1	118	5.67444e-52	PREDICTED: Neolamprologus brichardi uncharacterized LOC102782322 (LOC102782322), mRNA	--	--	--	--	Q04ED0	231	2.2e-17	Protein translocase subunit SecA OS=Oenococcus oeni (strain ATCC BAA-331 / PSU-1) GN=secA PE=3 SV=1	PF06815	Reverse transcriptase connection domain	GO:0006278	RNA-dependent DNA replication	GO:0003964	RNA-directed DNA polymerase activity	--	--	--	--
Cluster-57245.196702	44.5424	0	8.1233	1.6231e-08	0.00010018	1493	573879815	XP_006628121.1	1515	2.1e-165	PREDICTED: synaptotagmin-like protein 2-like [Lepisosteus oculatus]	573879814	XM_006628058.1	491	0	PREDICTED: Lepisosteus oculatus synaptotagmin-like protein 2-like (LOC102692329), mRNA	K17598	SYTL	synaptotagmin-like protein	http://www.genome.jp/dbget-bin/www_bget?ko:K17598	Q99N50	1269	2.8e-138	Synaptotagmin-like protein 2 OS=Mus musculus GN=Sytl2 PE=1 SV=2	PF00168	C2 domain	--	--	GO:0005515	protein binding	--	--	KOG1028	Ca2+-dependent phospholipid-binding protein Synaptotagmin, required for synaptic vesicle and secretory granule exocytosis
Cluster-57245.182351	75.3077	0	8.8815	1.9029e-08	0.00011347	834	573880320	XP_006628366.1	804	3.2e-83	PREDICTED: ras-related protein Rap-1A-like isoform X1 [Lepisosteus oculatus]	556950610	XM_005987649.1	408	0	PREDICTED: Latimeria chalumnae RAP1A, member of RAS oncogene family (RAP1A), transcript variant X3, mRNA	--	--	--	--	Q640R7	796	1.1e-83	Ras-related protein Rap-1b OS=Xenopus tropicalis GN=rap1b PE=2 SV=1	PF01926//PF00025//PF00071//PF03193//PF08477	50S ribosome-binding GTPase//ADP-ribosylation factor family//Ras family//Protein of unknown function, DUF258//Ras of Complex, Roc, domain of DAPkinase	GO:0007264	small GTPase mediated signal transduction	GO:0003924//GO:0005525	GTPase activity//GTP binding	--	--	KOG0395	Ras-related GTPase
Cluster-57245.254296	0	60.4885	-8.2375	1.8916e-08	0.00011347	1059	573907401	XP_006641420.1	668	2.4e-67	PREDICTED: mitotic spindle-associated MMXD complex subunit MIP18-like [Lepisosteus oculatus]	573907400	XM_006641357.1	212	6.63622e-105	PREDICTED: Lepisosteus oculatus mitotic spindle-associated MMXD complex subunit MIP18-like (LOC102694843), mRNA	--	--	--	--	Q9Y3D0	606	1.5e-61	Mitotic spindle-associated MMXD complex subunit MIP18 OS=Homo sapiens GN=FAM96B PE=1 SV=1	--	--	--	--	--	--	--	--	KOG3381	Uncharacterized conserved protein
Cluster-57245.247937	51.0983	0	8.322	2.0144e-08	0.00011812	1096	--	--	--	--	--	--	--	--	--	--	--	--	--	--	--	--	--	--	PF05849	Fibroin light chain (L-fibroin)	--	--	--	--	GO:0005576	extracellular region	--	--
Cluster-57245.274983	11.318	123.556	-3.4388	2.1772e-08	0.00012557	817	557293609	XP_006029273.1	330	2.9e-28	PREDICTED: myelin basic protein isoform X4 [Alligator sinensis]	--	--	--	--	--	--	--	--	--	P15720	304	1.2e-26	Myelin basic protein OS=Gallus gallus GN=MBP PE=1 SV=2	PF01669	Myelin basic protein	--	--	GO:0019911	structural constituent of myelin sheath	--	--	--	--
Cluster-57245.178064	0	50.2677	-7.9701	3.0684e-08	0.00017135	3739	573895166	XP_006635331.1	1368	5.7e-148	PREDICTED: uncharacterized protein LOC102694429 [Lepisosteus oculatus]	573895165	XM_006635268.1	171	1.48338e-81	PREDICTED: Lepisosteus oculatus uncharacterized LOC102694429 (LOC102694429), mRNA	--	--	--	--	Q5VZ46	380	8.6e-35	Uncharacterized protein KIAA1614 OS=Homo sapiens GN=KIAA1614 PE=2 SV=3	PF00595//PF13180	PDZ domain (Also known as DHR or GLGF)//PDZ domain	--	--	GO:0005515	protein binding	--	--	--	--
Cluster-57245.28993	0	56.5148	-8.139	3.0228e-08	0.00017135	5471	573896238	XP_006635860.1	3143	0	PREDICTED: dyslexia-associated protein KIAA0319-like [Lepisosteus oculatus]	573896237	XM_006635797.1	546	0	PREDICTED: Lepisosteus oculatus dyslexia-associated protein KIAA0319-like (LOC102685818), mRNA	--	--	--	--	Q5VV43	2741	0	Dyslexia-associated protein KIAA0319 OS=Homo sapiens GN=KIAA0319 PE=1 SV=1	PF00028	Cadherin domain	GO:0007156	homophilic cell adhesion via plasma membrane adhesion molecules	GO:0005509	calcium ion binding	GO:0016020	membrane	--	--
Cluster-57245.249699	0	50.8173	-7.9866	3.6087e-08	0.00019533	2133	573889427	XP_006632478.1	2007	2.6e-222	PREDICTED: protein Smaug homolog 1-like [Lepisosteus oculatus]	573889426	XM_006632415.1	706	0	PREDICTED: Lepisosteus oculatus protein Smaug homolog 1-like (LOC102683933), mRNA	--	--	--	--	Q9UPU9	1315	1.9e-143	Protein Smaug homolog 1 OS=Homo sapiens GN=SAMD4A PE=1 SV=3	PF00536//PF07647//PF09246	SAM domain (Sterile alpha motif)//SAM domain (Sterile alpha motif)//PHAT	GO:0006355	regulation of transcription, DNA-templated	GO:0005515//GO:0003723	protein binding//RNA binding	--	--	KOG3791	Predicted RNA-binding protein involved in translational regulation
Cluster-57245.325712	0	48.2182	-7.9097	3.5555e-08	0.00019533	2408	--	--	--	--	--	685042515	LN591040.1	63	1.03515e-21	Cyprinus carpio genome assembly common carp genome ,scaffold 000001223	--	--	--	--	--	--	--	--	--	--	--	--	--	--	--	--	--	--
Cluster-57245.145935	0	43.4446	-7.7606	4.8827e-08	0.00026028	1214	657532220	XP_008304098.1	1130	7.3e-121	PREDICTED: E3 ubiquitin-protein ligase DTX1 isoform X2 [Stegastes partitus]	513211265	XM_001233993.3	332	1.49604e-171	PREDICTED: Gallus gallus deltex homolog 1 (Drosophila) (DTX1), mRNA	K06058	DTX	deltex	http://www.genome.jp/dbget-bin/www_bget?ko:K06058	Q86Y01	1068	4.7e-115	E3 ubiquitin-protein ligase DTX1 OS=Homo sapiens GN=DTX1 PE=1 SV=1	PF12678//PF17123//PF08039//PF13639//PF00628//PF12861//PF00097//PF05191//PF14634	RING-H2 zinc finger//RING-like zinc finger//Mitochondrial proteolipid//Ring finger domain//PHD-finger//Anaphase-promoting complex subunit 11 RING-H2 finger//Zinc finger, C3HC4 type (RING finger)//Adenylate kinase, active site lid//zinc-RING finger domain	GO:0016567//GO:0046034//GO:0006144	protein ubiquitination//ATP metabolic process//purine nucleobase metabolic process	GO:0046872//GO:0004842//GO:0004017//GO:0005515//GO:0008270	metal ion binding//ubiquitin-protein transferase activity//adenylate kinase activity//protein binding//zinc ion binding	GO:0005739//GO:0005680	mitochondrion//anaphase-promoting complex	--	--
Cluster-57245.231611	0	48.22	-7.911	5.1565e-08	0.00027077	3841	573895310	XP_006635403.1	2192	1.7e-243	PREDICTED: caskin-2-like [Lepisosteus oculatus]	675423171	XM_008926968.1	258	6.60723e-130	PREDICTED: Manacus vitellinus CASK interacting protein 2 (CASKIN2), mRNA	--	--	--	--	Q8WXE0	680	1.4e-69	Caskin-2 OS=Homo sapiens GN=CASKIN2 PE=1 SV=2	PF07647//PF01080//PF00536	SAM domain (Sterile alpha motif)//Presenilin//SAM domain (Sterile alpha motif)	--	--	GO:0004190//GO:0005515	aspartic-type endopeptidase activity//protein binding	GO:0016021	integral component of membrane	--	--
Cluster-57245.171599	422.501	90.3809	2.2239	5.2445e-08	0.00027134	1226	573899127	XP_006637295.1	376	2e-33	PREDICTED: lipopolysaccharide-induced tumor necrosis factor-alpha factor homolog [Lepisosteus oculatus]	--	--	--	--	--	--	--	--	--	Q6GMG8	334	6.1e-30	Lipopolysaccharide-induced tumor necrosis factor-alpha factor homolog OS=Danio rerio GN=litaf PE=2 SV=1	--	--	--	--	--	--	--	--	--	--
Cluster-57245.217857	0	43.5651	-7.7644	5.3833e-08	0.00027449	1803	--	--	--	--	--	--	--	--	--	--	--	--	--	--	--	--	--	--	PF00157	Pou domain - N-terminal to homeobox domain	GO:0006355	regulation of transcription, DNA-templated	GO:0003700	transcription factor activity, sequence-specific DNA binding	GO:0005667	transcription factor complex	--	--
Cluster-57245.89994	50.1933	0	8.2968	5.5709e-08	0.00028	3361	657526356	XP_008283788.1	2665	2.1e-298	PREDICTED: saxiphilin-like [Stegastes partitus]	847091144	XM_002931920.3	37	4.11794e-07	PREDICTED: Xenopus (Silurana) tropicalis saxiphilin-like (LOC100498607), mRNA	--	--	--	--	P79819	1016	1.4e-108	Serotransferrin OS=Oryzias latipes GN=tf PE=3 SV=1	PF02866//PF05478	lactate/malate dehydrogenase, alpha/beta C-terminal domain//Prominin	GO:0055114	oxidation-reduction process	GO:0016616	oxidoreductase activity, acting on the CH-OH group of donors, NAD or NADP as acceptor	GO:0016021	integral component of membrane	--	--
Cluster-57245.182189	2.56785	75.448	-4.8863	5.896e-08	0.00029216	238	--	--	--	--	--	--	--	--	--	--	--	--	--	--	--	--	--	--	--	--	--	--	--	--	--	--	--	--
Cluster-57245.224609	43.9783	0	8.105	6.541e-08	0.00031962	1874	573875699	XP_006626156.1	520	6.1e-50	PREDICTED: nucleoside diphosphate kinase 6-like [Lepisosteus oculatus]	--	--	--	--	--	K00940	ndk, NME	nucleoside-diphosphate kinase	http://www.genome.jp/dbget-bin/www_bget?ko:K00940	Q6DI51	453	1.5e-43	Nucleoside diphosphate kinase 6 OS=Danio rerio GN=nme6 PE=2 SV=1	PF00334	Nucleoside diphosphate kinase	GO:0006144//GO:0006241//GO:0006206//GO:0006165//GO:0006228//GO:0006183	purine nucleobase metabolic process//CTP biosynthetic process//pyrimidine nucleobase metabolic process//nucleoside diphosphate phosphorylation//UTP biosynthetic process//GTP biosynthetic process	GO:0004550	nucleoside diphosphate kinase activity	--	--	KOG0888	Nucleoside diphosphate kinase
Cluster-57245.169589	107.274	0	9.3903	6.7328e-08	0.00032449	716	--	--	--	--	--	--	--	--	--	--	--	--	--	--	--	--	--	--	PF05461	Apolipoprotein L	GO:0042157//GO:0006869	lipoprotein metabolic process//lipid transport	GO:0008289	lipid binding	GO:0005576	extracellular region	--	--
Cluster-57245.227954	0	86.1382	-8.7478	7.0117e-08	0.00033258	1351	573909592	XP_006642514.1	602	1.4e-59	PREDICTED: pleckstrin homology-like domain family A member 2-like [Lepisosteus oculatus]	--	--	--	--	--	--	--	--	--	B5XG43	564	1.4e-56	Pleckstrin homology-like domain family A member 2 OS=Salmo salar GN=phlda2 PE=2 SV=1	PF12814	Meiotic cell cortex C-terminal pleckstrin homology	GO:0032065	cortical protein anchoring	GO:0005543//GO:0005515	phospholipid binding//protein binding	GO:0005938	cell cortex	--	--
Cluster-57245.31352	70.7464	0	8.7895	7.0898e-08	0.00033258	1599	304434741	NP_001182099.1	234	7.6e-17	IL-6 subfamily cytokine M17 precursor [Oncorhynchus mykiss]>gi|262054876|emb|CAS01987.1| IL-6 subfamily member M17 [Oncorhynchus mykiss]>gi|262054878|emb|CAS01988.1| IL-6 subfamily member M17 [Oncorhynchus mykiss]>gi|642126225|emb|CDQ60927.1| unnamed protein product [Oncorhynchus mykiss]	--	--	--	--	--	--	--	--	--	Q27956	139	3.3e-07	Leukemia inhibitory factor OS=Bos taurus GN=LIF PE=2 SV=1	PF01291//PF01110	LIF / OSM family//Ciliary neurotrophic factor	GO:0007165//GO:0006955//GO:0040007	signal transduction//immune response//growth	GO:0005125	cytokine activity	GO:0005737//GO:0005576	cytoplasm//extracellular region	--	--
Cluster-57245.239740	0	70.0549	-8.4488	1.0989e-07	0.00050871	1319	847128315	XP_012818654.1	260	6.1e-20	PREDICTED: otolin-1 [Xenopus (Silurana) tropicalis]	573909030	XM_006642171.1	341	1.61778e-176	PREDICTED: Lepisosteus oculatus complement C1q tumor necrosis factor-related protein 5-like (LOC102693788), mRNA	--	--	--	--	P12109	139	2.7e-07	Collagen alpha-1(VI) chain OS=Homo sapiens GN=COL6A1 PE=1 SV=3	--	--	--	--	--	--	--	--	--	--
Cluster-57245.318861	0	38.0764	-7.5693	1.129e-07	0.00051587	613	--	--	--	--	--	--	--	--	--	--	--	--	--	--	--	--	--	--	--	--	--	--	--	--	--	--	--	--
Cluster-57245.218676	0	36.2275	-7.4982	1.2799e-07	0.00057729	1451	--	--	--	--	--	--	--	--	--	--	--	--	--	--	--	--	--	--	--	--	--	--	--	--	--	--	--	--
Cluster-57245.112976	0	42.1234	-7.7151	1.3049e-07	0.00058113	955	--	--	--	--	--	--	--	--	--	--	--	--	--	--	--	--	--	--	PF00444	Ribosomal protein L36	GO:0006412//GO:0042254	translation//ribosome biogenesis	GO:0003735	structural constituent of ribosome	GO:0005622//GO:0005840	intracellular//ribosome	--	--
Cluster-57245.166078	1.87733	86.5003	-5.5531	1.3973e-07	0.00061452	354	--	--	--	--	--	--	--	--	--	--	--	--	--	--	--	--	--	--	--	--	--	--	--	--	--	--	--	--
Cluster-57245.324634	0	36.183	-7.4965	1.5472e-07	0.00067201	1112	556953190	XP_005988504.1	338	4.6e-29	PREDICTED: proline/serine-rich coiled-coil protein 1 [Latimeria chalumnae]	--	--	--	--	--	--	--	--	--	Q29RJ9	163	3.7e-10	Proline/serine-rich coiled-coil protein 1 OS=Bos taurus GN=PSRC1 PE=2 SV=1	--	--	--	--	--	--	--	--	--	--
Cluster-57245.170976	0	34.1746	-7.4135	1.569e-07	0.00067318	1365	327260864	XP_003215253.1	297	3.2e-24	PREDICTED: general transcription factor II-I repeat domain-containing protein 2-like [Anolis carolinensis]	25988942	AF529555.1	121	3.32302e-54	Acipenser fulvescens clone AfuG216 microsatellite sequence	--	--	--	--	P0CF97	163	4.6e-10	Protein FAM200B OS=Homo sapiens GN=FAM200B PE=3 SV=1	--	--	--	--	--	--	--	--	--	--
Cluster-57245.186160	40.7502	0	7.9926	1.6063e-07	0.00068088	1396	573874588	XP_006625672.1	1033	1.5e-109	PREDICTED: deoxyribonuclease gamma-like [Lepisosteus oculatus]	763551300	KP113668.1	73	1.63905e-27	Acipenser baerii lipoprotein lipase (LPL) gene, complete cds	K11995	DNASE1L	deoxyribonuclease-1-like protein	http://www.genome.jp/dbget-bin/www_bget?ko:K11995	Q13609	771	1.5e-80	Deoxyribonuclease gamma OS=Homo sapiens GN=DNASE1L3 PE=1 SV=1	--	--	--	--	--	--	--	--	--	--
Cluster-57245.160731	5.31915	94.2008	-4.1347	1.7136e-07	0.00071772	573	573891135	XP_006633326.1	470	1.2e-44	PREDICTED: N-alpha-acetyltransferase 38, NatC auxiliary subunit-like [Lepisosteus oculatus]	821011711	XM_003261242.3	131	3.7191e-60	PREDICTED: Nomascus leucogenys LSM8 homolog, U6 small nuclear RNA associated (S. cerevisiae) (LSM8), mRNA	--	--	--	--	O95777	451	7.7e-44	U6 snRNA-associated Sm-like protein LSm8 OS=Homo sapiens GN=LSM8 PE=1 SV=3	--	--	--	--	--	--	--	--	KOG1784	Small Nuclear ribonucleoprotein splicing factor
Cluster-57245.102969	31.2222	0	7.6088	1.8176e-07	0.00074357	1342	149037801	EDL92161.1	662	1.5e-66	F-box and WD-40 domain protein 9, isoform CRA_b [Rattus norvegicus]	752409422	XM_002920981.2	39	1.25172e-08	PREDICTED: Ailuropoda melanoleuca F-box and WD repeat domain containing 9 (FBXW9), mRNA	K10265	FBXW9	F-box and WD-40 domain protein 9	http://www.genome.jp/dbget-bin/www_bget?ko:K10265	Q5XUX1	618	7.8e-63	F-box/WD repeat-containing protein 9 OS=Homo sapiens GN=FBXW9 PE=1 SV=2	PF00400	WD domain, G-beta repeat	--	--	GO:0005515	protein binding	--	--	--	--
Cluster-57245.144572	67.5275	6.57173	3.3529	1.7974e-07	0.00074357	2477	505786896	XP_004604863.1	1184	8.2e-127	PREDICTED: collagenase 3 [Sorex araneus]	564243531	XM_006278482.1	108	1.02822e-46	PREDICTED: Alligator mississippiensis collagenase 3-like (LOC102567734), mRNA	K07994	MMP13	matrix metalloproteinase-13 (collagenase 3)	http://www.genome.jp/dbget-bin/www_bget?ko:K07994	O62806	1169	1.9e-126	Collagenase 3 OS=Oryctolagus cuniculus GN=MMP13 PE=2 SV=1	PF00413//PF01400	Matrixin//Astacin (Peptidase family M12A)	GO:0006508	proteolysis	GO:0004222//GO:0008270	metalloendopeptidase activity//zinc ion binding	GO:0031012	extracellular matrix	--	--
Cluster-57245.109162	110.739	0	9.4365	1.9593e-07	0.00078332	2194	573880720	XP_006628562.1	533	2.2e-51	PREDICTED: zona pellucida sperm-binding protein 3-like [Lepisosteus oculatus]	--	--	--	--	--	--	--	--	--	P79762	305	2.5e-26	Zona pellucida sperm-binding protein 3 OS=Gallus gallus GN=ZP3 PE=1 SV=4	--	--	--	--	--	--	--	--	--	--
Cluster-57245.285911	40.8168	0	7.9968	1.952e-07	0.00078332	1473	--	--	--	--	--	--	--	--	--	--	--	--	--	--	--	--	--	--	--	--	--	--	--	--	--	--	--	--
Cluster-57245.303237	0	38.0458	-7.5677	2.0844e-07	0.00082397	4257	597751853	XP_007237802.1	4447	0	PREDICTED: DENN domain-containing protein 4B-like [Astyanax mexicanus]	573908357	XM_006641835.1	1013	0	PREDICTED: Lepisosteus oculatus DENN domain-containing protein 4B-like (LOC102694780), mRNA	--	--	--	--	O75064	3074	0	DENN domain-containing protein 4B OS=Homo sapiens GN=DENND4B PE=1 SV=4	--	--	--	--	--	--	--	--	KOG2127	Calmodulin-binding protein CRAG, contains DENN domain
Cluster-57245.265199	32.7252	0	7.6769	2.1167e-07	0.00082509	3683	688560619	XP_009300719.1	3279	0	PREDICTED: leucine-rich repeat-containing protein 7 isoform X9 [Danio rerio]	573895130	XM_006635251.1	690	0	PREDICTED: Lepisosteus oculatus leucine-rich repeat-containing protein 7-like (LOC102690825), mRNA	--	--	--	--	Q80TE7	2719	5.1e-306	Leucine-rich repeat-containing protein 7 OS=Mus musculus GN=Lrrc7 PE=1 SV=2	PF13180//PF00595	PDZ domain//PDZ domain (Also known as DHR or GLGF)	--	--	GO:0005515	protein binding	--	--	--	--
Cluster-57245.267110	41.8223	0	8.0338	2.1341e-07	0.00082509	1075	767904904	XP_011539988.1	361	9.6e-32	PREDICTED: pre-mRNA-splicing factor 38B isoform X3 [Homo sapiens]>gi|767904906|ref|XP_011539989.1| PREDICTED: pre-mRNA-splicing factor 38B isoform X3 [Homo sapiens]	573894546	XM_006634960.1	320	6.19125e-165	PREDICTED: Lepisosteus oculatus pre-mRNA-splicing factor 38B-like (LOC102685256), mRNA	K12850	PRPF38B	pre-mRNA-splicing factor 38B	http://www.genome.jp/dbget-bin/www_bget?ko:K12850	Q5VTL8	334	5.4e-30	Pre-mRNA-splicing factor 38B OS=Homo sapiens GN=PRPF38B PE=1 SV=1	PF11547	E3 ubiquitin ligase EDD	--	--	GO:0043130	ubiquitin binding	--	--	KOG2888	Putative RNA binding protein
Cluster-57245.179581	34.3329	0	7.7467	2.3142e-07	0.000885	1632	573874588	XP_006625672.1	1033	1.7e-109	PREDICTED: deoxyribonuclease gamma-like [Lepisosteus oculatus]	763551300	KP113668.1	73	1.92327e-27	Acipenser baerii lipoprotein lipase (LPL) gene, complete cds	--	--	--	--	Q13609	771	1.7e-80	Deoxyribonuclease gamma OS=Homo sapiens GN=DNASE1L3 PE=1 SV=1	--	--	--	--	--	--	--	--	--	--
Cluster-57245.171453	0	57.338	-8.161	2.3498e-07	0.00088895	3192	573898101	XP_006636785.1	2343	4.3e-261	PREDICTED: thioredoxin domain-containing protein 3 homolog [Lepisosteus oculatus]	734604428	XM_010730966.1	83	1.04898e-32	PREDICTED: Larimichthys crocea thioredoxin domain-containing protein 3 homolog (LOC104919051), mRNA	--	--	--	--	Q95YJ5	1453	2.8e-159	Thioredoxin domain-containing protein 3 homolog OS=Ciona intestinalis GN=CiIC3 PE=2 SV=1	PF00832//PF00085//PF10723//PF00334	Ribosomal L39 protein//Thioredoxin//Replication regulatory protein RepB//Nucleoside diphosphate kinase	GO:0045454//GO:0006165//GO:0006228//GO:0006206//GO:0006144//GO:0006276//GO:0006183//GO:0006412//GO:0006241//GO:0042254	cell redox homeostasis//nucleoside diphosphate phosphorylation//UTP biosynthetic process//pyrimidine nucleobase metabolic process//purine nucleobase metabolic process//plasmid maintenance//GTP biosynthetic process//translation//CTP biosynthetic process//ribosome biogenesis	GO:0004550//GO:0003735	nucleoside diphosphate kinase activity//structural constituent of ribosome	GO:0005840//GO:0005622	ribosome//intracellular	KOG0888	Nucleoside diphosphate kinase
Cluster-57245.266116	30.2501	0	7.5662	2.6146e-07	0.00097859	2203	831279528	XP_012670744.1	925	7.9e-97	PREDICTED: leukotriene B4 receptor 1-like [Clupea harengus]	--	--	--	--	--	K04296	LTB4R1	leukotriene B4 receptor 1	http://www.genome.jp/dbget-bin/www_bget?ko:K04296	Q15722	599	2.1e-60	Leukotriene B4 receptor 1 OS=Homo sapiens GN=LTB4R PE=1 SV=2	PF00001	7 transmembrane receptor (rhodopsin family)	GO:0007186	G-protein coupled receptor signaling pathway	GO:0004930	G-protein coupled receptor activity	GO:0016021	integral component of membrane	--	--
Cluster-57245.315086	31.1096	0	7.603	2.6786e-07	0.00099199	1272	--	--	--	--	--	763551300	KP113668.1	55	1.51095e-17	Acipenser baerii lipoprotein lipase (LPL) gene, complete cds	--	--	--	--	--	--	--	--	--	--	--	--	--	--	--	--	--	--
Cluster-57245.165560	41.393	0	8.0159	2.9572e-07	0.0010837	3176	573898101	XP_006636785.1	2343	4.2e-261	PREDICTED: thioredoxin domain-containing protein 3 homolog [Lepisosteus oculatus]	734604428	XM_010730966.1	83	1.04366e-32	PREDICTED: Larimichthys crocea thioredoxin domain-containing protein 3 homolog (LOC104919051), mRNA	--	--	--	--	Q95YJ5	1453	2.8e-159	Thioredoxin domain-containing protein 3 homolog OS=Ciona intestinalis GN=CiIC3 PE=2 SV=1	PF00832//PF00085//PF10723//PF00334	Ribosomal L39 protein//Thioredoxin//Replication regulatory protein RepB//Nucleoside diphosphate kinase	GO:0006276//GO:0006183//GO:0006412//GO:0006241//GO:0042254//GO:0045454//GO:0006165//GO:0006228//GO:0006206//GO:0006144	plasmid maintenance//GTP biosynthetic process//translation//CTP biosynthetic process//ribosome biogenesis//cell redox homeostasis//nucleoside diphosphate phosphorylation//UTP biosynthetic process//pyrimidine nucleobase metabolic process//purine nucleobase metabolic process	GO:0003735//GO:0004550	structural constituent of ribosome//nucleoside diphosphate kinase activity	GO:0005622//GO:0005840	intracellular//ribosome	KOG0888	Nucleoside diphosphate kinase
Cluster-40227.7	0	31.1137	-7.2785	3.3141e-07	0.0012006	1605	573896054	XP_006635769.1	1374	4.9e-149	PREDICTED: DOMON domain-containing protein FRRS1L-like [Lepisosteus oculatus]	573896053	XM_006635706.1	400	0	PREDICTED: Lepisosteus oculatus DOMON domain-containing protein FRRS1L-like (LOC102683744), mRNA	--	--	--	--	B1AXV0	1182	3.7e-128	DOMON domain-containing protein FRRS1L OS=Mus musculus GN=Frrs1l PE=1 SV=1	--	--	--	--	--	--	--	--	--	--
Cluster-57245.95437	0	36.4537	-7.5077	3.3442e-07	0.0012006	2260	--	--	--	--	--	--	--	--	--	--	--	--	--	--	--	--	--	--	--	--	--	--	--	--	--	--	--	--
Cluster-57245.9220	37.8094	0	7.885	3.4278e-07	0.0012182	3693	573881323	XP_006628858.1	2335	4.2e-260	PREDICTED: protein FAM189A1-like [Lepisosteus oculatus]	573881322	XM_006628795.1	539	0	PREDICTED: Lepisosteus oculatus protein FAM189A1-like (LOC102686000), mRNA	--	--	--	--	O60320	1185	3.9e-128	Protein FAM189A1 OS=Homo sapiens GN=FAM189A1 PE=2 SV=4	PF04103	CD20-like family	--	--	--	--	GO:0016021	integral component of membrane	--	--
Cluster-57245.173626	45.3489	0	8.1485	3.4745e-07	0.0012224	1051	573878766	XP_006627608.1	1304	4.2e-141	PREDICTED: alpha-actinin-4-like [Lepisosteus oculatus]	573878765	XM_006627545.1	466	0	PREDICTED: Lepisosteus oculatus alpha-actinin-4-like (LOC102688291), mRNA	K05699	ACTN	actinin alpha	http://www.genome.jp/dbget-bin/www_bget?ko:K05699	A5D7D1	1259	2.9e-137	Alpha-actinin-4 OS=Bos taurus GN=ACTN4 PE=2 SV=1	PF00307	Calponin homology (CH) domain	--	--	GO:0005515	protein binding	--	--	KOG0035	Ca2+-binding actin-bundling protein (actinin), alpha chain (EF-Hand protein superfamily)
Cluster-57245.281728	32.9522	0	7.6896	4.1447e-07	0.0014438	1198	--	--	--	--	--	--	--	--	--	--	--	--	--	--	--	--	--	--	--	--	--	--	--	--	--	--	--	--
Cluster-57245.63105	0	34.3524	-7.4201	4.1862e-07	0.0014439	2787	573875261	XP_006625964.1	2388	2.3e-266	PREDICTED: coiled-coil domain-containing protein 170-like [Lepisosteus oculatus]	742123828	XM_010840905.1	151	1.44587e-70	PREDICTED: Bison bison bison coiled-coil domain containing 170 (CCDC170), partial mRNA	--	--	--	--	Q8IYT3	1767	9.5e-196	Coiled-coil domain-containing protein 170 OS=Homo sapiens GN=CCDC170 PE=1 SV=3	PF00038//PF05184//PF05531	Intermediate filament protein//Saposin-like type B, region 1//Nucleopolyhedrovirus P10 protein	GO:0006629	lipid metabolic process	GO:0005198	structural molecule activity	GO:0019028//GO:0005882	viral capsid//intermediate filament	KOG0161	Myosin class II heavy chain
Cluster-57245.221662	31.72	0	7.6308	4.3535e-07	0.0014871	1816	831315425	XP_012690324.1	1583	3.3e-173	PREDICTED: serrate RNA effector molecule homolog isoform X3 [Clupea harengus]	831315424	XM_012834870.1	464	0	PREDICTED: Clupea harengus serrate, RNA effector molecule (srrt), transcript variant X3, mRNA	--	--	--	--	Q66I22	1538	2.2e-169	Serrate RNA effector molecule homolog OS=Danio rerio GN=srrt PE=2 SV=1	PF00076	RNA recognition motif. (a.k.a. RRM, RBD, or RNP domain)	--	--	GO:0003676	nucleic acid binding	--	--	KOG2295	C2H2 Zn-finger protein
Cluster-57245.230522	0	50.8678	-7.9866	4.653e-07	0.0015741	1341	--	--	--	--	--	--	--	--	--	--	--	--	--	--	--	--	--	--	--	--	--	--	--	--	--	--	--	--
Cluster-57245.302953	0	31.0539	-7.2752	4.9823e-07	0.0016537	2094	573878684	XP_006627568.1	2401	5.3e-268	PREDICTED: acetylcholinesterase-like [Lepisosteus oculatus]	530655902	XM_005313903.1	579	0	PREDICTED: Chrysemys picta bellii acetylcholinesterase-like (LOC101954077), mRNA	--	--	--	--	Q9DDE3	2298	1.9e-257	Acetylcholinesterase OS=Danio rerio GN=ache PE=3 SV=1	PF00326//PF07859	Prolyl oligopeptidase family//alpha/beta hydrolase fold	GO:0008152//GO:0006508	metabolic process//proteolysis	GO:0008236//GO:0016787	serine-type peptidase activity//hydrolase activity	--	--	KOG4389	Acetylcholinesterase/Butyrylcholinesterase
Cluster-57245.315162	0	39.2798	-7.6135	4.9694e-07	0.0016537	5000	554880256	XP_005949918.1	2363	3.2e-263	PREDICTED: uncharacterized protein LOC102294560 [Haplochromis burtoni]	--	--	--	--	--	--	--	--	--	P10394	1043	1.5e-111	Retrovirus-related Pol polyprotein from transposon 412 OS=Drosophila melanogaster GN=POL PE=3 SV=1	PF03540//PF13683//PF00665//PF00098	Transcription initiation factor TFIID 23-30kDa subunit//Integrase core domain//Integrase core domain//Zinc knuckle	GO:0006352//GO:0015074	DNA-templated transcription, initiation//DNA integration	GO:0003676//GO:0008270	nucleic acid binding//zinc ion binding	GO:0005634	nucleus	--	--
Cluster-57245.99781	26.1961	0	7.3564	5.1142e-07	0.0016816	755	--	--	--	--	--	--	--	--	--	--	--	--	--	--	--	--	--	--	--	--	--	--	--	--	--	--	--	--
Cluster-57245.20327	0	29.8467	-7.2189	5.361e-07	0.0017464	927	--	--	--	--	--	--	--	--	--	--	--	--	--	--	--	--	--	--	--	--	--	--	--	--	--	--	--	--
Cluster-57245.66436	129.065	19.2303	2.7441	6.2065e-07	0.0020033	1328	--	--	--	--	--	--	--	--	--	--	--	--	--	--	--	--	--	--	--	--	--	--	--	--	--	--	--	--
Cluster-57245.184839	122.821	5.72741	4.4201	6.381e-07	0.0020409	1378	742229200	XP_010900597.1	1270	4.9e-137	PREDICTED: forkhead box protein L2 [Esox lucius]	582040373	KF870575.1	849	0	Acipenser ruthenus forkhead box L2 mRNA, partial cds	--	--	--	--	Q6VFT6	851	7.7e-90	Forkhead box protein L2 OS=Sus scrofa GN=FOXL2 PE=3 SV=1	PF00250	Forkhead domain	GO:0006355	regulation of transcription, DNA-templated	GO:0003700//GO:0043565	transcription factor activity, sequence-specific DNA binding//sequence-specific DNA binding	GO:0005667	transcription factor complex	--	--
Cluster-57245.168392	0	40.1534	-7.6454	7.0829e-07	0.002245	373	--	--	--	--	--	--	--	--	--	--	--	--	--	--	--	--	--	--	PF07473//PF00299	Spasmodic peptide gm9a; conotoxin from Conus species//Squash family serine protease inhibitor	GO:0009405	pathogenesis	GO:0004867	serine-type endopeptidase inhibitor activity	GO:0005576	extracellular region	--	--
Cluster-57245.167092	32.3441	0	7.6601	7.9236e-07	0.002489	4124	657592365	XP_008300705.1	1829	2.2e-201	PREDICTED: ABC transporter G family member 23-like [Stegastes partitus]	685042151	LN590676.1	41	3.0256e-09	Cyprinus carpio genome assembly common carp genome ,scaffold LG34	--	--	--	--	Q55EH8	715	1.4e-73	ABC transporter G family member 23 OS=Dictyostelium discoideum GN=abcG23 PE=3 SV=2	PF01637//PF13304//PF00005//PF03193//PF01061//PF00004//PF06422	Archaeal ATPase//AAA domain, putative AbiEii toxin, Type IV TA system//ABC transporter//Protein of unknown function, DUF258//ABC-2 type transporter//ATPase family associated with various cellular activities (AAA)//CDR ABC transporter	GO:0006810	transport	GO:0042626//GO:0016887//GO:0005525//GO:0003924//GO:0005524	ATPase activity, coupled to transmembrane movement of substances//ATPase activity//GTP binding//GTPase activity//ATP binding	GO:0016020//GO:0016021	membrane//integral component of membrane	KOG0059	Lipid exporter ABCA1 and related proteins, ABC superfamily
Cluster-57245.240035	25.3254	0	7.3084	8.1213e-07	0.0025286	2447	591362867	XP_007056341.1	2240	2.9e-249	PREDICTED: LOW QUALITY PROTEIN: putative protein FAM200B-like [Chelonia mydas]	591362866	XM_007056279.1	784	0	PREDICTED: Chelonia mydas putative protein FAM200B-like (LOC102936639), mRNA	--	--	--	--	P0CF97	2047	2.8e-228	Protein FAM200B OS=Homo sapiens GN=FAM200B PE=3 SV=1	PF05699//PF02892	hAT family C-terminal dimerisation region//BED zinc finger	--	--	GO:0003677//GO:0046983	DNA binding//protein dimerization activity	--	--	--	--
Cluster-57245.85502	51.7868	0	8.3385	8.525e-07	0.002631	1522	742224440	XP_010899243.1	1482	1.4e-161	PREDICTED: dynactin subunit 2 isoform X1 [Esox lucius]	831327095	XM_012841241.1	228	1.2275e-113	PREDICTED: Clupea harengus dynactin 2 (p50) (dctn2), transcript variant X2, mRNA	--	--	--	--	Q7T3H1	1455	7.8e-160	Dynactin subunit 2 OS=Danio rerio GN=dctn2 PE=2 SV=1	PF01544//PF06005//PF00874//PF12501//PF01213//PF08702//PF05746	CorA-like Mg2+ transporter protein//Protein of unknown function (DUF904)//PRD domain//Phosphate ATP-binding cassette transporter//Adenylate cyclase associated (CAP) N terminal//Fibrinogen alpha/beta chain family//DALR anticodon binding domain	GO:0055085//GO:0000917//GO:0051258//GO:0007010//GO:0043093//GO:0007165//GO:0006355//GO:0030001//GO:0030168//GO:0006817//GO:0006560//GO:0006420//GO:0006525	transmembrane transport//barrier septum assembly//protein polymerization//cytoskeleton organization//FtsZ-dependent cytokinesis//signal transduction//regulation of transcription, DNA-templated//metal ion transport//platelet activation//phosphate ion transport//proline metabolic process//arginyl-tRNA aminoacylation//arginine metabolic process	GO:0005524//GO:0004814//GO:0030674//GO:0005102//GO:0003779//GO:0046873	ATP binding//arginine-tRNA ligase activity//protein binding, bridging//receptor binding//actin binding//metal ion transmembrane transporter activity	GO:0005737//GO:0005577//GO:0016020	cytoplasm//fibrinogen complex//membrane	KOG3958	Putative dynamitin
Cluster-57245.122712	0	53.4173	-8.0576	8.6261e-07	0.002639	2205	556957533	XP_005989838.1	1032	3.1e-109	PREDICTED: perilipin-1 isoform X1 [Latimeria chalumnae]	--	--	--	--	--	--	--	--	--	O60240	712	1.6e-73	Perilipin-1 OS=Homo sapiens GN=PLIN1 PE=1 SV=2	PF02891	MIZ/SP-RING zinc finger	--	--	GO:0008270	zinc ion binding	--	--	--	--
Cluster-57245.217056	0	40.9455	-7.6746	9.2009e-07	0.0027906	2332	564267746	XP_006272677.1	1494	8.7e-163	PREDICTED: presenilin-2 [Alligator mississippiensis]	795495972	XM_012040503.1	280	2.35088e-142	PREDICTED: Cercocebus atys presenilin 2 (PSEN2), transcript variant X6, mRNA	K04522	PSEN2, PS2	presenilin 2	http://www.genome.jp/dbget-bin/www_bget?ko:K04522	O12977	1433	4.3e-157	Presenilin-2 OS=Xenopus laevis GN=psen2 PE=2 SV=1	PF01080	Presenilin	--	--	GO:0004190	aspartic-type endopeptidase activity	GO:0016021	integral component of membrane	KOG2736	Presenilin
Cluster-57245.113270	36.0768	0	7.8163	9.4658e-07	0.0028464	1792	573900767	XP_006638111.1	876	3.1e-91	PREDICTED: dnaJ homolog subfamily C member 28-like [Lepisosteus oculatus]	573900766	XM_006638048.1	214	8.791e-106	PREDICTED: Lepisosteus oculatus dnaJ homolog subfamily C member 28-like (LOC102694566), mRNA	--	--	--	--	Q8VCE1	743	3.3e-77	DnaJ homolog subfamily C member 28 OS=Mus musculus GN=Dnajc28 PE=2 SV=2	--	--	--	--	--	--	--	--	KOG0568	Molecular chaperone (DnaJ superfamily)
Cluster-50304.1	0	29.1989	-7.1859	9.7975e-07	0.0029212	1908	--	--	--	--	--	--	--	--	--	--	--	--	--	--	--	--	--	--	--	--	--	--	--	--	--	--	--	--
Cluster-57245.260675	0	26.371	-7.0394	1.0153e-06	0.0030017	1352	573894955	XP_006635226.1	903	1.7e-94	PREDICTED: cdc42 effector protein 4-like [Lepisosteus oculatus]	541961709	XM_005436342.1	82	1.57488e-32	PREDICTED: Falco cherrug CDC42 effector protein (Rho GTPase binding) 4 (CDC42EP4), mRNA	--	--	--	--	Q9H3Q1	527	2.8e-52	Cdc42 effector protein 4 OS=Homo sapiens GN=CDC42EP4 PE=1 SV=1	--	--	--	--	--	--	--	--	--	--
Cluster-57245.120018	0	44.5938	-7.7969	1.0628e-06	0.0031159	1317	--	--	--	--	--	--	--	--	--	--	--	--	--	--	--	--	--	--	PF12052	Voltage gated calcium channel subunit beta domain 4Aa N terminal	GO:0006816//GO:0070588	calcium ion transport//calcium ion transmembrane transport	GO:0005245	voltage-gated calcium channel activity	GO:0005891	voltage-gated calcium channel complex	--	--
Cluster-57245.341561	26.1856	0	7.3574	1.0915e-06	0.0031738	1824	--	--	--	--	--	--	--	--	--	--	--	--	--	--	--	--	--	--	PF00242	DNA polymerase (viral) N-terminal domain	GO:0006260	DNA replication	GO:0003677//GO:0003887	DNA binding//DNA-directed DNA polymerase activity	GO:0042575	DNA polymerase complex	--	--
Cluster-57245.156379	36.3552	0.90985	5.3718	1.188e-06	0.0034259	627	--	--	--	--	--	--	--	--	--	--	--	--	--	--	--	--	--	--	PF00956//PF14942//PF04961//PF02165	Nucleosome assembly protein (NAP)//Organelle biogenesis, Muted-like protein//Formiminotransferase-cyclodeaminase//Wilm's tumour protein	GO:0006334//GO:0044237//GO:0006355	nucleosome assembly//cellular metabolic process//regulation of transcription, DNA-templated	GO:0003824	catalytic activity	GO:0005634//GO:0030133//GO:0031083	nucleus//transport vesicle//BLOC-1 complex	--	--
Cluster-40227.5	29.4194	0	7.5252	1.2077e-06	0.0034488	1586	573896054	XP_006635769.1	1374	4.9e-149	PREDICTED: DOMON domain-containing protein FRRS1L-like [Lepisosteus oculatus]	573896053	XM_006635706.1	400	0	PREDICTED: Lepisosteus oculatus DOMON domain-containing protein FRRS1L-like (LOC102683744), mRNA	--	--	--	--	B1AXV0	1182	3.7e-128	DOMON domain-containing protein FRRS1L OS=Mus musculus GN=Frrs1l PE=1 SV=1	--	--	--	--	--	--	--	--	--	--
Cluster-57245.249325	0	27.9825	-7.1262	1.2155e-06	0.0034488	5053	688554828	XP_009299725.1	1678	8.7e-184	PREDICTED: thy-1 membrane glycoprotein isoform X1 [Danio rerio]	--	--	--	--	--	--	--	--	--	P04323	763	4.5e-79	Retrovirus-related Pol polyprotein from transposon 17.6 OS=Drosophila melanogaster GN=pol PE=3 SV=1	PF03492//PF03539//PF00098	SAM dependent carboxyl methyltransferase//Spumavirus aspartic protease (A9)//Zinc knuckle	GO:0006508	proteolysis	GO:0004190//GO:0008168//GO:0003676//GO:0008270	aspartic-type endopeptidase activity//methyltransferase activity//nucleic acid binding//zinc ion binding	--	--	--	--
Cluster-57245.229838	101.316	8.55879	3.5736	1.2276e-06	0.0034551	1195	--	--	--	--	--	--	--	--	--	--	--	--	--	--	--	--	--	--	PF12356	Protein of unknown function (DUF3643)	GO:0006915//GO:0032465//GO:0016567	apoptotic process//regulation of cytokinesis//protein ubiquitination	GO:0004842	ubiquitin-protein transferase activity	--	--	--	--
Cluster-57245.204095	34.6737	0	7.7613	1.2406e-06	0.0034641	2484	573895513	XP_006635504.1	1663	2.4e-182	PREDICTED: protoheme IX farnesyltransferase, mitochondrial-like [Lepisosteus oculatus]	573895512	XM_006635441.1	426	0	PREDICTED: Lepisosteus oculatus protoheme IX farnesyltransferase, mitochondrial-like (LOC102695473), mRNA	K02257	COX10	protoheme IX farnesyltransferase	http://www.genome.jp/dbget-bin/www_bget?ko:K02257	Q8CFY5	1360	1.3e-148	Protoheme IX farnesyltransferase, mitochondrial OS=Mus musculus GN=Cox10 PE=2 SV=1	PF01040	UbiA prenyltransferase family	--	--	GO:0004659	prenyltransferase activity	GO:0016021	integral component of membrane	KOG1380	Heme A farnesyltransferase
Cluster-57245.147199	4.22482	56.3043	-3.7174	1.2968e-06	0.0035924	784	--	--	--	--	--	11494307	AF276168.1	80	1.16052e-31	Scaphirhynchus platorynchus microsatellite Spl-60 sequence	--	--	--	--	--	--	--	--	--	--	--	--	--	--	--	--	--	--
Cluster-57245.276520	0	27.4366	-7.0961	1.3965e-06	0.0038385	1107	--	--	--	--	--	--	--	--	--	--	--	--	--	--	--	--	--	--	--	--	--	--	--	--	--	--	--	--
Cluster-57245.133582	23.0842	0	7.1733	1.4356e-06	0.0038853	448	--	--	--	--	--	--	--	--	--	--	--	--	--	--	--	--	--	--	PF01348	Type II intron maturase	GO:0006397	mRNA processing	--	--	--	--	--	--
Cluster-57245.32053	425.397	5.94862	6.1651	1.4272e-06	0.0038853	1219	573901182	XP_006638318.1	945	2.1e-99	PREDICTED: phenylethanolamine N-methyltransferase-like [Lepisosteus oculatus]	667320962	XM_008589796.1	54	5.20149e-17	PREDICTED: Galeopterus variegatus phenylethanolamine N-methyltransferase (PNMT), partial mRNA	K00553	PNMT	phenylethanolamine N-methyltransferase	http://www.genome.jp/dbget-bin/www_bget?ko:K00553	P11086	779	1.5e-81	Phenylethanolamine N-methyltransferase OS=Homo sapiens GN=PNMT PE=1 SV=1	PF08241//PF01234//PF02362	Methyltransferase domain//NNMT/PNMT/TEMT family//B3 DNA binding domain	GO:0008152	metabolic process	GO:0008168//GO:0003677	methyltransferase activity//DNA binding	--	--	--	--
Cluster-57245.278497	0	25.864	-7.0112	1.5295e-06	0.0041077	1610	780054395	XP_011669581.1	418	3.5e-38	PREDICTED: uncharacterized protein LOC105440764 [Strongylocentrotus purpuratus]	166208585	EU379635.1	86	1.12552e-34	Acipenser brevirostrum clone ABRD421 microsatellite sequence	--	--	--	--	--	--	--	--	PF04513//PF03530	Baculovirus polyhedron envelope protein, PEP, C terminus//Calcium-activated SK potassium channel	GO:0006813	potassium ion transport	GO:0016286//GO:0005198	small conductance calcium-activated potassium channel activity//structural molecule activity	GO:0019028//GO:0016021//GO:0019031	viral capsid//integral component of membrane//viral envelope	--	--
Cluster-57245.169918	28.7807	0	7.4922	1.5713e-06	0.004188	1501	573874278	XP_006625541.1	1934	5.4e-214	PREDICTED: glutamine--fructose-6-phosphate aminotransferase [isomerizing] 1-like [Lepisosteus oculatus]	726995555	XM_010389840.1	579	0	PREDICTED: Corvus cornix cornix glutamine--fructose-6-phosphate transaminase 1 (GFPT1), mRNA	K00820	glmS, GFPT	glucosamine--fructose-6-phosphate aminotransferase (isomerizing)	http://www.genome.jp/dbget-bin/www_bget?ko:K00820	P82808	1845	4.6e-205	Glutamine--fructose-6-phosphate aminotransferase [isomerizing] 1 OS=Rattus norvegicus GN=Gfpt1 PE=1 SV=3	PF13580//PF06732//PF01380	SIS domain//Pescadillo N-terminus//SIS domain	GO:0042254//GO:0005975	ribosome biogenesis//carbohydrate metabolic process	GO:0030246	carbohydrate binding	GO:0005730	nucleolus	KOG1268	Glucosamine 6-phosphate synthetases, contain amidotransferase and phosphosugar isomerase domains
Cluster-57245.39740	0	36.5648	-7.5117	1.6171e-06	0.0042776	2653	742152852	XP_010881104.1	753	8.3e-77	PREDICTED: uncharacterized protein LOC105017854 [Esox lucius]	--	--	--	--	--	--	--	--	--	P53500	547	2.6e-54	Actin OS=Cyanidioschyzon merolae PE=3 SV=1	--	--	--	--	--	--	--	--	KOG0676	Actin and related proteins
Cluster-57245.168865	0	27.6802	-7.109	1.9555e-06	0.0050987	1757	573908753	XP_006642095.1	1556	4.3e-170	PREDICTED: uncharacterized protein LOC102682744 [Lepisosteus oculatus]	641782299	XM_005311350.2	58	4.52087e-19	PREDICTED: Chrysemys picta bellii uncharacterized protein YMR315W-like (LOC101941448), transcript variant X7, mRNA	--	--	--	--	O34371	225	3.8e-17	Putative oxidoreductase YteT OS=Bacillus subtilis (strain 168) GN=yteT PE=2 SV=1	PF02894//PF01408	Oxidoreductase family, C-terminal alpha/beta domain//Oxidoreductase family, NAD-binding Rossmann fold	GO:0055114//GO:0008152	oxidation-reduction process//metabolic process	GO:0016491	oxidoreductase activity	--	--	--	--
Cluster-57245.68168	43.9269	0	8.1023	1.9564e-06	0.0050987	1307	573903588	XP_006639517.1	1238	2.4e-133	PREDICTED: connective tissue growth factor-like [Lepisosteus oculatus]	821397679	XM_004272886.2	54	5.58809e-17	PREDICTED: Orcinus orca WNT1 inducible signaling pathway protein 2 (WISP2), mRNA	K06827	CTGF	connective tissue growth factor	http://www.genome.jp/dbget-bin/www_bget?ko:K06827	O18739	906	3.1e-96	Connective tissue growth factor OS=Bos taurus GN=CTGF PE=2 SV=2	PF00219//PF00093	Insulin-like growth factor binding protein//von Willebrand factor type C domain	GO:0001558	regulation of cell growth	GO:0005515//GO:0005520	protein binding//insulin-like growth factor binding	GO:0016942//GO:0005576	insulin-like growth factor binding protein complex//extracellular region	--	--
Cluster-57245.319382	0	25.2281	-6.9755	1.9725e-06	0.0051026	1442	808877644	KKF26068.1	476	6e-45	Transposon TX1 hypothetical protein [Larimichthys crocea]	--	--	--	--	--	--	--	--	--	P14381	461	1.3e-44	Transposon TX1 uncharacterized 149 kDa protein OS=Xenopus laevis PE=3 SV=1	--	--	--	--	--	--	--	--	--	--
Cluster-57245.162822	0	53.7423	-8.066	2.0032e-06	0.0051279	2647	558131477	XP_006116440.1	1893	5.4e-209	PREDICTED: cochlin [Pelodiscus sinensis]	585674221	XM_006889971.1	217	2.80898e-107	PREDICTED: Elephantulus edwardii cochlin (COCH), mRNA	--	--	--	--	O42163	1856	4.3e-206	Cochlin OS=Gallus gallus GN=COCH PE=2 SV=1	--	--	--	--	--	--	--	--	--	--
Cluster-57245.352514	0	29.2085	-7.1877	2.0114e-06	0.0051279	3421	637322309	XP_008113013.1	279	9.9e-22	PREDICTED: LOW QUALITY PROTEIN: uncharacterized protein LOC103279483 [Anolis carolinensis]	157154293	AL954137.19	36	1.5078e-06	Zebrafish DNA sequence from clone CH211-222L21 in linkage group 11, complete sequence	--	--	--	--	P10272	244	4.7e-19	Pol polyprotein OS=Baboon endogenous virus (strain M7) GN=pol PE=3 SV=1	--	--	--	--	--	--	--	--	--	--
Cluster-57245.239615	0	27.9812	-7.1253	2.0393e-06	0.0051616	3028	573881411	XP_006628901.1	1472	4e-160	PREDICTED: ADAMTS-like protein 5-like [Lepisosteus oculatus]	551513326	XM_005808119.1	140	2.04864e-64	PREDICTED: Xiphophorus maculatus ADAMTS-like protein 5-like (LOC102225554), mRNA	--	--	--	--	Q6ZMM2	747	1.9e-77	ADAMTS-like protein 5 OS=Homo sapiens GN=ADAMTSL5 PE=1 SV=3	PF01339//PF14736//PF05986	CheB methylesterase//Protein N-terminal asparagine amidohydrolase//ADAM-TS Spacer 1	GO:0000160//GO:0006935//GO:0006528	phosphorelay signal transduction system//chemotaxis//asparagine metabolic process	GO:0004222//GO:0008418//GO:0000156//GO:0008984	metalloendopeptidase activity//protein-N-terminal asparagine amidohydrolase activity//phosphorelay response regulator activity//protein-glutamate methylesterase activity	GO:0031012//GO:0005737	extracellular matrix//cytoplasm	--	--
Cluster-57245.257181	0	33.9853	-7.4066	2.1532e-06	0.0054109	6699	835992968	XP_012780209.1	2548	1.5e-284	PREDICTED: uncharacterized protein LOC101486585 [Maylandia zebra]	--	--	--	--	--	--	--	--	--	P10394	922	2.2e-97	Retrovirus-related Pol polyprotein from transposon 412 OS=Drosophila melanogaster GN=POL PE=3 SV=1	PF00665//PF02499//PF11057//PF12424	Integrase core domain//Probable DNA packing protein, C-terminus//Cortexin of kidney//Plasma membrane calcium transporter ATPase C terminal	GO:0006323//GO:0015074//GO:0006816	DNA packaging//DNA integration//calcium ion transport	GO:0005388	calcium-transporting ATPase activity	GO:0016529//GO:0031224	sarcoplasmic reticulum//intrinsic component of membrane	KOG0017	FOG: Transposon-encoded proteins with TYA, reverse transcriptase, integrase domains in various combinations
Cluster-57245.203083	22.9425	0	7.1652	2.2018e-06	0.0054821	1905	573893252	XP_006634379.1	1405	1.5e-152	PREDICTED: protein FAM49B-like isoform X2 [Lepisosteus oculatus]	573893251	XM_006634316.1	488	0	PREDICTED: Lepisosteus oculatus protein FAM49B-like (LOC102692488), transcript variant X2, mRNA	--	--	--	--	Q921M7	1362	5.9e-149	Protein FAM49B OS=Mus musculus GN=Fam49b PE=2 SV=1	PF01022	Bacterial regulatory protein, arsR family	GO:0006355	regulation of transcription, DNA-templated	GO:0003700	transcription factor activity, sequence-specific DNA binding	GO:0005667	transcription factor complex	KOG3951	Uncharacterized conserved protein
Cluster-57245.40868	0	31.0246	-7.274	2.2126e-06	0.0054821	1904	573882680	XP_006629517.1	1454	3.1e-158	PREDICTED: indian hedgehog protein-like [Lepisosteus oculatus]	573882679	XM_006629454.1	316	1.85947e-162	PREDICTED: Lepisosteus oculatus indian hedgehog protein-like (LOC102684057), mRNA	--	--	--	--	Q62226	1156	4.6e-125	Sonic hedgehog protein OS=Mus musculus GN=Shh PE=1 SV=2	PF01079//PF01085	Hint module//Hedgehog amino-terminal signalling domain	GO:0007267//GO:0006508	cell-cell signaling//proteolysis	GO:0008233	peptidase activity	--	--	KOG3638	Sonic hedgehog and related proteins
Cluster-57245.172393	103.958	1.94742	5.7179	2.2813e-06	0.0055928	280	--	--	--	--	--	--	--	--	--	--	--	--	--	--	--	--	--	--	--	--	--	--	--	--	--	--	--	--
Cluster-57245.225696	0	26.1076	-7.025	2.2891e-06	0.0055928	3022	395516848	XP_003762596.1	969	8.5e-102	PREDICTED: insulin-like growth factor-binding protein 3 [Sarcophilus harrisii]	573893551	XM_006634465.1	157	7.25012e-74	PREDICTED: Lepisosteus oculatus insulin-like growth factor-binding protein 3-like (LOC102688916), mRNA	--	--	--	--	P16611	861	1.2e-90	Insulin-like growth factor-binding protein 3 OS=Sus scrofa GN=IGFBP3 PE=1 SV=3	PF00219	Insulin-like growth factor binding protein	GO:0001558	regulation of cell growth	GO:0005520	insulin-like growth factor binding	GO:0005576//GO:0016942	extracellular region//insulin-like growth factor binding protein complex	--	--
Cluster-57245.138081	78.2858	0	8.9363	2.3594e-06	0.0057249	1391	734649969	XP_010754293.1	1392	3.5e-151	PREDICTED: DNA-directed RNA polymerase II subunit RPB2 [Larimichthys crocea]>gi|808875399|gb|KKF24218.1| DNA-directed RNA polymerase II subunit RPB2 [Larimichthys crocea]	573883273	XM_006629739.1	415	0	PREDICTED: Lepisosteus oculatus DNA-directed RNA polymerase II subunit RPB2-like (LOC102689721), mRNA	K03010	RPB2, POLR2B	DNA-directed RNA polymerase II subunit RPB2	http://www.genome.jp/dbget-bin/www_bget?ko:K03010	P30876	1383	1.6e-151	DNA-directed RNA polymerase II subunit RPB2 OS=Homo sapiens GN=POLR2B PE=1 SV=1	PF04560//PF00562	RNA polymerase Rpb2, domain 7//RNA polymerase Rpb2, domain 6	GO:0006351//GO:0006144//GO:0006206	transcription, DNA-templated//purine nucleobase metabolic process//pyrimidine nucleobase metabolic process	GO:0003899//GO:0003677	DNA-directed RNA polymerase activity//DNA binding	GO:0005730	nucleolus	KOG0214	RNA polymerase II, second largest subunit
Cluster-57245.203318	65.4535	0	8.6787	2.4402e-06	0.0058803	3018	556977177	XP_005995895.1	1399	1.2e-151	PREDICTED: protein phosphatase 1 regulatory subunit 12A isoform X1 [Latimeria chalumnae]	573891812	XM_006633600.1	732	0	PREDICTED: Lepisosteus oculatus protein phosphatase 1 regulatory subunit 12A-like (LOC102696774), mRNA	K06270	PPP1R12A, MYPT1	protein phosphatase 1 regulatory subunit 12A	http://www.genome.jp/dbget-bin/www_bget?ko:K06270	Q6DRG7	1389	7e-152	Protein phosphatase 1 regulatory subunit 12A OS=Danio rerio GN=ppp1r12a PE=2 SV=2	PF00023//PF01213//PF13606//PF15898	Ankyrin repeat//Adenylate cyclase associated (CAP) N terminal//Ankyrin repeat//cGMP-dependent protein kinase interacting domain	GO:0007010	cytoskeleton organization	GO:0005515//GO:0019901//GO:0003779	protein binding//protein kinase binding//actin binding	--	--	KOG0505	Myosin phosphatase, regulatory subunit
Cluster-57245.128896	20.2606	0	6.9863	2.4825e-06	0.0059393	2049	--	--	--	--	--	685049958	LN598477.1	130	4.99653e-59	Cyprinus carpio genome assembly common carp genome ,scaffold 000010111	--	--	--	--	--	--	--	--	PF16622	zinc-finger C2H2-type	--	--	GO:0046872	metal ion binding	--	--	--	--
Cluster-57245.182921	133.427	2.36307	5.8287	2.4984e-06	0.0059393	556	269115528	ACZ26346.1	680	5.1e-69	MHC class II antigen beta chain [Polyodon spathula]	269115527	GU130291.1	371	0	Polyodon spathula MHC class II antigen beta chain (PospDAB) mRNA, PospDAB*01 allele, complete cds	K06752	MHC2	major histocompatibility complex, class II	http://www.genome.jp/dbget-bin/www_bget?ko:K06752	P13761	190	1.4e-13	HLA class II histocompatibility antigen, DRB1-7 beta chain OS=Homo sapiens GN=HLA-DRB1 PE=1 SV=1	PF00969	Class II histocompatibility antigen, beta domain	GO:0006955//GO:0019882	immune response//antigen processing and presentation	--	--	GO:0042613//GO:0016020	MHC class II protein complex//membrane	--	--
Cluster-57245.175765	0	35.7479	-7.4773	2.7283e-06	0.0064421	1654	657598948	XP_008304271.1	543	1.2e-52	PREDICTED: differentially expressed in FDCP 8 homolog isoform X2 [Stegastes partitus]	699680524	XM_009904440.1	146	5.12277e-68	PREDICTED: Picoides pubescens differentially expressed in FDCP 8 homolog (mouse) (DEF8), mRNA	--	--	--	--	Q4V8I4	506	9.4e-50	Differentially expressed in FDCP 8 homolog OS=Rattus norvegicus GN=Def8 PE=2 SV=1	PF00628	PHD-finger	--	--	GO:0005515	protein binding	--	--	KOG1829	Uncharacterized conserved protein, contains C1, PH and RUN domains
Cluster-57245.132752	0	25.3346	-6.9813	2.9364e-06	0.0068873	3045	573892973	XP_006634240.1	2663	3.2e-298	PREDICTED: chondroitin sulfate glucuronyltransferase-like [Lepisosteus oculatus]	573892972	XM_006634177.1	920	0	PREDICTED: Lepisosteus oculatus chondroitin sulfate glucuronyltransferase-like (LOC102697748), mRNA	--	--	--	--	Q9P2E5	1925	4.9e-214	Chondroitin sulfate glucuronyltransferase OS=Homo sapiens GN=CHPF2 PE=2 SV=2	PF05679//PF02434	Chondroitin N-acetylgalactosaminyltransferase//Fringe-like	--	--	GO:0016757//GO:0008376	transferase activity, transferring glycosyl groups//acetylgalactosaminyltransferase activity	GO:0032580//GO:0016020	Golgi cisterna membrane//membrane	KOG3588	Chondroitin synthase 1
Cluster-57245.578	0	25.1684	-6.9722	2.9799e-06	0.006943	2685	573882698	XP_006629526.1	1953	6e-216	PREDICTED: DC-STAMP domain-containing protein 1-like [Lepisosteus oculatus]	--	--	--	--	--	--	--	--	--	Q059Y8	1449	6.8e-159	DC-STAMP domain-containing protein 1 OS=Mus musculus GN=Dcst1 PE=2 SV=1	PF07782	DC-STAMP-like protein	--	--	--	--	GO:0016021	integral component of membrane	KOG3726	Uncharacterized conserved protein
Cluster-57245.23797	0	29.2502	-7.1879	3.0196e-06	0.0069894	2956	557002933	XP_006003678.1	1893	6e-209	PREDICTED: centrosomal protein of 89 kDa isoform X1 [Latimeria chalumnae]	573907192	XM_006641253.1	288	1.06694e-146	PREDICTED: Lepisosteus oculatus centrosomal protein of 89 kDa-like (LOC102690508), mRNA	K16543	CEP89	centrosomal protein CEP89	http://www.genome.jp/dbget-bin/www_bget?ko:K16543	Q96ST8	1409	3.3e-154	Centrosomal protein of 89 kDa OS=Homo sapiens GN=CEP89 PE=1 SV=3	--	--	--	--	--	--	--	--	--	--
Cluster-57245.219656	53.8426	0	8.3957	3.0402e-06	0.0069909	1837	--	--	--	--	--	--	--	--	--	--	--	--	--	--	--	--	--	--	--	--	--	--	--	--	--	--	--	--
Cluster-57245.166988	0	38.3806	-7.5806	3.209e-06	0.0073312	2277	--	--	--	--	--	--	--	--	--	--	--	--	--	--	--	--	--	--	PF06338	ComK protein	GO:0030420	establishment of competence for transformation	--	--	--	--	--	--
Cluster-57245.308524	52.3273	1.72724	4.9163	3.2417e-06	0.007358	4476	719733679	XP_010219992.1	255	7.8e-19	PREDICTED: myosin heavy chain, skeletal muscle, adult, partial [Tinamus guttatus]	--	--	--	--	--	K10352	MYH	myosin heavy chain	http://www.genome.jp/dbget-bin/www_bget?ko:K10352	Q9BE40	205	2e-14	Myosin-1 OS=Bos taurus GN=MYH1 PE=2 SV=2	PF09360//PF00063//PF14583//PF00165	Iron-binding zinc finger CDGSH type//Myosin head (motor domain)//Oligogalacturonate lyase//Bacterial regulatory helix-turn-helix proteins, AraC family	GO:0045490//GO:0006355	pectin catabolic process//regulation of transcription, DNA-templated	GO:0003700//GO:0003774//GO:0051537//GO:0005524//GO:0047487//GO:0043565	transcription factor activity, sequence-specific DNA binding//motor activity//2 iron, 2 sulfur cluster binding//ATP binding//oligogalacturonide lyase activity//sequence-specific DNA binding	GO:0016459//GO:0005667//GO:0043231	myosin complex//transcription factor complex//intracellular membrane-bounded organelle	--	--
Cluster-57245.250971	68.3779	0	8.74	3.3011e-06	0.007445	795	344196299	AEM98349.1	227	2.5e-16	CXC chemokine CXCb2 [Cyprinus carpio]	--	--	--	--	--	K12671	CXCL10, IP10	C-X-C motif chemokine 10	http://www.genome.jp/dbget-bin/www_bget?ko:K12671	Q5KSV9	200	1.4e-14	C-X-C motif chemokine 10 OS=Canis familiaris GN=CXCL10 PE=3 SV=1	PF00048	Small cytokines (intecrine/chemokine), interleukin-8 like	GO:0006935//GO:0006955//GO:0007165	chemotaxis//immune response//signal transduction	GO:0008009	chemokine activity	GO:0005576	extracellular region	--	--
Cluster-57245.200051	46.5003	0.808022	5.7819	3.3472e-06	0.0075008	551	--	--	--	--	--	821483844	XM_012549295.1	50	3.80182e-15	PREDICTED: Sarcophilus harrisii myristoylated alanine-rich protein kinase C substrate (MARCKS), mRNA	--	--	--	--	--	--	--	--	--	--	--	--	--	--	--	--	--	--
Cluster-57245.78736	0	23.7774	-6.8911	3.4742e-06	0.0077361	2547	573897895	XP_006636682.1	713	3.5e-72	PREDICTED: TRAF family member-associated NF-kappa-B activator-like [Lepisosteus oculatus]	--	--	--	--	--	K12650	TANK	TRAF family member-associated NF-kappa-B activator	http://www.genome.jp/dbget-bin/www_bget?ko:K12650	P70347	388	6.9e-36	TRAF family member-associated NF-kappa-B activator OS=Mus musculus GN=Tank PE=1 SV=1	PF11590//PF17060	DNA polymerase catalytic subunit Pol//Monopolar spindle protein 2	GO:0071988//GO:0051252//GO:0006260//GO:0030474	protein localization to spindle pole body//regulation of RNA metabolic process//DNA replication//spindle pole body duplication	GO:0004523//GO:0003887	RNA-DNA hybrid ribonuclease activity//DNA-directed DNA polymerase activity	GO:0042575	DNA polymerase complex	--	--
Cluster-57245.167784	0	34.2638	-7.4179	3.5599e-06	0.0078478	2776	--	--	--	--	--	--	--	--	--	--	--	--	--	--	--	--	--	--	--	--	--	--	--	--	--	--	--	--
Cluster-57245.210799	43.7339	0	8.0983	3.5689e-06	0.0078478	1791	821494538	XP_012408943.1	960	5.6e-101	PREDICTED: E3 ubiquitin-protein ligase HUWE1 [Sarcophilus harrisii]	573874213	XM_006625451.1	306	6.32809e-157	PREDICTED: Lepisosteus oculatus E3 ubiquitin-protein ligase HUWE1-like (LOC102685027), mRNA	K10592	HUWE1, MULE, ARF-BP1	E3 ubiquitin-protein ligase HUWE1	http://www.genome.jp/dbget-bin/www_bget?ko:K10592	Q7Z6Z7	952	1.9e-101	E3 ubiquitin-protein ligase HUWE1 OS=Homo sapiens GN=HUWE1 PE=1 SV=3	PF14999	Shadow of prion protein, neuroprotective	--	--	--	--	GO:0031225	anchored component of membrane	--	--
Cluster-57245.182938	737.321	0.269341	11.21	3.6893e-06	0.0080621	242	295314914	ADF97607.1	373	8.7e-34	large ribosomal protein P0 [Hypophthalmichthys molitrix]	676430459	XM_009047685.1	41	1.5483e-10	Lottia gigantea hypothetical protein mRNA	K02941	RP-LP0, RPLP0	large subunit ribosomal protein LP0	http://www.genome.jp/dbget-bin/www_bget?ko:K02941	Q90YX1	370	8e-35	60S acidic ribosomal protein P0 OS=Ictalurus punctatus GN=rplp0 PE=2 SV=1	--	--	--	--	--	--	--	--	KOG0815	60S acidic ribosomal protein P0
Cluster-57245.193272	0	26.6028	-7.0516	3.8966e-06	0.0084625	3180	641791172	XP_008177151.1	361	2.8e-31	PREDICTED: uncharacterized protein LOC101950180 [Chrysemys picta bellii]	--	--	--	--	--	K11001	PIGY	phosphatidylinositol glycan anchor biosynthesis, class Y	http://www.genome.jp/dbget-bin/www_bget?ko:K11001	Q3MUY2	338	5.4e-30	Phosphatidylinositol N-acetylglucosaminyltransferase subunit Y OS=Homo sapiens GN=PIGY PE=1 SV=1	--	--	--	--	--	--	--	--	--	--
Cluster-57245.15788	0	26.8195	-7.0635	4.1625e-06	0.0089844	3224	345324526	XP_001505571.2	1063	1.1e-112	PREDICTED: protein Lines homolog [Ornithorhynchus anatinus]	--	--	--	--	--	--	--	--	--	Q8NG48	1022	2.7e-109	Protein Lines homolog OS=Homo sapiens GN=LINS PE=2 SV=2	--	--	--	--	--	--	--	--	--	--
Cluster-57245.294226	221.095	53.3581	2.0502	4.1922e-06	0.0089934	1335	632984904	XP_007909381.1	1544	8e-169	PREDICTED: solute carrier family 12 member 9 [Callorhinchus milii]	632984903	XM_007911190.1	272	3.72553e-138	PREDICTED: Callorhinchus milii solute carrier family 12, member 9 (slc12a9), mRNA	K14429	SLC12A9, CCC6	solute carrier family 12 (potassium/chloride transporters), member 9	http://www.genome.jp/dbget-bin/www_bget?ko:K14429	A2BFP5	1305	1.7e-142	Solute carrier family 12 member 9 OS=Danio rerio GN=slc12a9 PE=3 SV=1	PF03522	Solute carrier family 12	GO:0006811//GO:0006810	ion transport//transport	GO:0005215	transporter activity	GO:0016020	membrane	KOG1288	Amino acid transporters
Cluster-57245.11697	19.3188	0	6.9167	4.2537e-06	0.0090701	2510	--	--	--	--	--	--	--	--	--	--	--	--	--	--	--	--	--	--	--	--	--	--	--	--	--	--	--	--
Cluster-57245.287130	0	29.8324	-7.217	4.3658e-06	0.009253	2777	556958201	XP_005990048.1	1195	4.9e-128	PREDICTED: teneurin-4 [Latimeria chalumnae]	573879843	XM_006628072.1	370	0	PREDICTED: Lepisosteus oculatus teneurin-4-like (LOC102695127), mRNA	--	--	--	--	Q6N022	1179	1.4e-127	Teneurin-4 OS=Homo sapiens GN=TENM4 PE=1 SV=2	PF06580//PF03823	Histidine kinase//Neurokinin B	GO:0000160//GO:0007217//GO:0016310	phosphorelay signal transduction system//tachykinin receptor signaling pathway//phosphorylation	GO:0000155	phosphorelay sensor kinase activity	GO:0016021//GO:0009365	integral component of membrane//protein histidine kinase complex	--	--
Cluster-57245.153839	65.0436	0.269341	7.7065	4.3962e-06	0.0092616	1817	573907041	XP_006641240.1	1146	1.5e-122	PREDICTED: ubiquinone biosynthesis protein COQ9, mitochondrial-like [Lepisosteus oculatus]	--	--	--	--	--	--	--	--	--	Q8K1Z0	986	2.3e-105	Ubiquinone biosynthesis protein COQ9, mitochondrial OS=Mus musculus GN=Coq9 PE=1 SV=1	PF08119	Scorpion acidic alpha-KTx toxin family	GO:0009405//GO:0006810	pathogenesis//transport	GO:0019870	potassium channel inhibitor activity	GO:0005576	extracellular region	KOG2969	Uncharacterized conserved protein
Cluster-57245.132910	80.2675	9.68182	3.057	4.4381e-06	0.0092941	952	632987695	XP_007882697.1	145	9.5e-07	PREDICTED: zinc-binding protein A33-like [Callorhinchus milii]	--	--	--	--	--	--	--	--	--	--	--	--	--	PF00622	SPRY domain	--	--	GO:0005515	protein binding	--	--	--	--
Cluster-57245.9165	22.1457	0	7.1146	4.7491e-06	0.0098866	1411	573901775	XP_006638613.1	892	3.4e-93	PREDICTED: rho guanine nucleotide exchange factor 33-like [Lepisosteus oculatus]	--	--	--	--	--	--	--	--	--	A8MVX0	391	1.7e-36	Rho guanine nucleotide exchange factor 33 OS=Homo sapiens GN=ARHGEF33 PE=2 SV=2	PF00621//PF14304	RhoGEF domain//Transcription termination and cleavage factor C-terminal	GO:0035023//GO:0031124//GO:0043087	regulation of Rho protein signal transduction//mRNA 3'-end processing//regulation of GTPase activity	GO:0005089	Rho guanyl-nucleotide exchange factor activity	--	--	KOG3522	Predicted guanine nucleotide exchange factor
Cluster-57245.338363	38.0842	1.66052	4.4845	4.9889e-06	0.010325	890	--	--	--	--	--	--	--	--	--	--	--	--	--	--	--	--	--	--	PF02950	Conotoxin	GO:0009405//GO:0006810	pathogenesis//transport	GO:0008200	ion channel inhibitor activity	GO:0005576	extracellular region	--	--
Cluster-57245.259408	0	38.4667	-7.5848	5.1553e-06	0.010607	1405	--	--	--	--	--	694843050	XM_009464089.1	180	5.45108e-87	PREDICTED: Nipponia nippon striatin, calmodulin binding protein 3 (STRN3), mRNA	--	--	--	--	--	--	--	--	PF01578	Cytochrome C assembly protein	GO:0017004	cytochrome complex assembly	GO:0020037	heme binding	--	--	--	--
Cluster-57245.358773	0	22.9142	-6.8367	5.4011e-06	0.011048	1758	--	--	--	--	--	--	--	--	--	--	--	--	--	--	--	--	--	--	--	--	--	--	--	--	--	--	--	--
Cluster-57245.160184	20.0928	0	6.9771	5.7506e-06	0.01165	829	--	--	--	--	--	--	--	--	--	--	--	--	--	--	--	--	--	--	--	--	--	--	--	--	--	--	--	--
Cluster-57245.161970	0	26.9094	-7.0674	5.7948e-06	0.01165	1578	573903137	XP_006639292.1	1023	2.4e-108	PREDICTED: sodium/hydrogen exchanger 7-like [Lepisosteus oculatus]	674097824	XM_008824101.1	151	8.11221e-71	PREDICTED: Nannospalax galili solute carrier family 9, subfamily A (NHE7, cation proton antiporter 7), member 7 (Slc9a7), mRNA	K12041	SLC9A6_7, NHE6_7	solute carrier family 9 (sodium/hydrogen exchanger), member 6/7	http://www.genome.jp/dbget-bin/www_bget?ko:K12041	Q96T83	894	9.1e-95	Sodium/hydrogen exchanger 7 OS=Homo sapiens GN=SLC9A7 PE=1 SV=1	PF00999	Sodium/hydrogen exchanger family	GO:0006812//GO:0006885//GO:0055085	cation transport//regulation of pH//transmembrane transport	GO:0015299	solute:proton antiporter activity	GO:0016021	integral component of membrane	KOG1965	Sodium/hydrogen exchanger protein
Cluster-57245.282378	21.3351	0	7.0641	5.7878e-06	0.01165	2956	573877046	XP_006626780.1	1317	3.7e-142	PREDICTED: WD repeat-containing protein 41-like [Lepisosteus oculatus]	573877045	XM_006626717.1	290	8.24795e-148	PREDICTED: Lepisosteus oculatus WD repeat-containing protein 41-like (LOC102688429), mRNA	--	--	--	--	Q9HAD4	1029	3.8e-110	WD repeat-containing protein 41 OS=Homo sapiens GN=WDR41 PE=2 SV=3	PF02285//PF05463//PF00400	Cytochrome oxidase c subunit VIII//Sclerostin (SOST)//WD domain, G-beta repeat	GO:0015992//GO:0006123	proton transport//mitochondrial electron transport, cytochrome c to oxygen	GO:0004129//GO:0005515	cytochrome-c oxidase activity//protein binding	GO:0045277//GO:0005615	respiratory chain complex IV//extracellular space	--	--
Cluster-57245.284135	0	26.1566	-7.0269	5.8494e-06	0.011693	2316	--	--	--	--	--	641750537	XM_005283688.2	207	8.88526e-102	PREDICTED: Chrysemys picta bellii CD247 molecule (CD247), transcript variant X3, mRNA	--	--	--	--	--	--	--	--	PF06459//PF06624//PF01797//PF04088//PF08496//PF04647//PF04277	Ryanodine Receptor TM 4-6//Ribosome associated membrane protein RAMP4//Transposase IS200 like//Peroxin 13, N-terminal region//Peptidase family S49 N-terminal//Accessory gene regulator B//Oxaloacetate decarboxylase, gamma chain	GO:0006816//GO:0009405//GO:0071436//GO:0009372//GO:0006814//GO:0006560//GO:0006525//GO:0016560//GO:0006874//GO:0006313//GO:0006090	calcium ion transport//pathogenesis//sodium ion export//quorum sensing//sodium ion transport//proline metabolic process//arginine metabolic process//protein import into peroxisome matrix, docking//cellular calcium ion homeostasis//transposition, DNA-mediated//pyruvate metabolic process	GO:0005219//GO:0008948//GO:0004803//GO:0015081//GO:0004252//GO:0008233//GO:0003677	ryanodine-sensitive calcium-release channel activity//oxaloacetate decarboxylase activity//transposase activity//sodium ion transmembrane transporter activity//serine-type endopeptidase activity//peptidase activity//DNA binding	GO:0016021//GO:0005886//GO:0016020//GO:0005777//GO:0005622//GO:0005783	integral component of membrane//plasma membrane//membrane//peroxisome//intracellular//endoplasmic reticulum	--	--
Cluster-57245.243821	0	50.5053	-7.977	5.893e-06	0.011714	1387	--	--	--	--	--	641802804	XM_005292099.2	345	1.01799e-178	PREDICTED: Chrysemys picta bellii anthrax toxin receptor 2 (ANTXR2), transcript variant X2, mRNA	--	--	--	--	--	--	--	--	--	--	--	--	--	--	--	--	--	--
Cluster-57245.104006	27.2751	0.309135	6.4543	5.9756e-06	0.011811	1784	573881136	XP_006628766.1	1647	1.2e-180	PREDICTED: aromatase-like [Lepisosteus oculatus]	510813085	KC417317.1	1224	0	Acipenser schrenckii cytochrome P450 aromatase (CYP19) mRNA, complete cds	K07434	CYP19A	aromatase	http://www.genome.jp/dbget-bin/www_bget?ko:K07434	Q6QHT9	1516	7.7e-167	Aromatase OS=Anguilla japonica GN=cyp19a1 PE=2 SV=1	PF00067	Cytochrome P450	GO:0055114	oxidation-reduction process	GO:0005506//GO:0020037//GO:0016705	iron ion binding//heme binding//oxidoreductase activity, acting on paired donors, with incorporation or reduction of molecular oxygen	--	--	KOG0157	Cytochrome P450 CYP4/CYP19/CYP26 subfamilies
Cluster-57245.269211	28.1614	0	7.4603	6.027e-06	0.011846	3052	808875716	KKF24460.1	664	2e-66	hypothetical protein EH28_17745 [Larimichthys crocea]	--	--	--	--	--	--	--	--	--	--	--	--	--	--	--	--	--	--	--	--	--	--	--
Cluster-57245.142088	0	23.9984	-6.9027	6.1085e-06	0.011921	1678	--	--	--	--	--	--	--	--	--	--	--	--	--	--	--	--	--	--	--	--	--	--	--	--	--	--	--	--
Cluster-57245.241291	0	20.9646	-6.7093	6.1456e-06	0.011921	2072	--	--	--	--	--	--	--	--	--	--	--	--	--	--	--	--	--	--	--	--	--	--	--	--	--	--	--	--
Cluster-57245.315830	34.4478	0	7.7511	6.1667e-06	0.011921	775	--	--	--	--	--	530342106	KC987096.1	97	4.06596e-41	Acipenser schrenckii microsatellite HLJSX345 sequence	--	--	--	--	--	--	--	--	--	--	--	--	--	--	--	--	--	--
Cluster-57245.93314	0	22.4611	-6.8084	6.2529e-06	0.012021	2387	--	--	--	--	--	--	--	--	--	--	--	--	--	--	--	--	--	--	--	--	--	--	--	--	--	--	--	--
Cluster-57245.266723	36.3951	1.43566	4.6579	6.3361e-06	0.012115	894	573883622	XP_006629967.1	780	2.1e-80	PREDICTED: excitatory amino acid transporter 3-like [Lepisosteus oculatus]	685042174	LN590699.1	45	3.80613e-12	Cyprinus carpio genome assembly common carp genome ,scaffold LG22	K05612	SLC1A1, EAAT3	solute carrier family 1 (neuronal/epithelial high affinity glutamate transporter), member 1	http://www.genome.jp/dbget-bin/www_bget?ko:K05612	P31597	721	5.9e-75	Excitatory amino acid transporter 3 OS=Oryctolagus cuniculus GN=SLC1A1 PE=2 SV=1	PF00375//PF02687	Sodium:dicarboxylate symporter family//FtsX-like permease family	GO:0006812//GO:0006835//GO:0006820	cation transport//dicarboxylic acid transport//anion transport	GO:0017153	sodium:dicarboxylate symporter activity	GO:0016020	membrane	KOG3787	Glutamate/aspartate and neutral amino acid transporters
Cluster-57245.134972	53.0933	0	8.3747	6.6551e-06	0.012656	365	559775740	AHB18162.1	529	1.1e-51	immunoglobulin delta heavy chain, partial [Acipenser baerii]	559775731	KF561988.1	306	1.19718e-157	Acipenser baerii clone 4 immunoglobulin delta heavy chain mRNA, partial cds	--	--	--	--	--	--	--	--	--	--	--	--	--	--	--	--	--	--
Cluster-57245.26110	73.2134	2.35838	4.9642	6.994e-06	0.013229	1194	658883691	XP_008424657.1	929	1.5e-97	PREDICTED: trehalase [Poecilia reticulata]	657569048	XM_008289765.1	79	6.44817e-31	PREDICTED: Stegastes partitus trehalase (brush-border membrane glycoprotein) (treh), mRNA	K01194	E3.2.1.28, treA, treF	alpha,alpha-trehalase	http://www.genome.jp/dbget-bin/www_bget?ko:K01194	O43280	734	2.5e-76	Trehalase OS=Homo sapiens GN=TREH PE=1 SV=2	PF01204//PF00036//PF13202	Trehalase//EF hand//EF hand	GO:0005985//GO:0005991//GO:0005982	sucrose metabolic process//trehalose metabolic process//starch metabolic process	GO:0005509//GO:0004555	calcium ion binding//alpha,alpha-trehalase activity	--	--	KOG0602	Neutral trehalase
Cluster-57245.123697	0	19.9493	-6.637	7.1511e-06	0.013392	1593	--	--	--	--	--	--	--	--	--	--	--	--	--	--	--	--	--	--	--	--	--	--	--	--	--	--	--	--
Cluster-57245.128461	21.0249	0	7.0394	7.1563e-06	0.013392	2850	642119513	CDQ65489.1	1913	2.8e-211	unnamed protein product [Oncorhynchus mykiss]	--	--	--	--	--	--	--	--	--	Q8WUH2	1827	1.1e-202	Transforming growth factor-beta receptor-associated protein 1 OS=Homo sapiens GN=TGFBRAP1 PE=1 SV=1	PF04505//PF03117//PF00637	Interferon-induced transmembrane protein//UL49 family//Region in Clathrin and VPS	GO:0016192//GO:0006886//GO:0016032//GO:0009607	vesicle-mediated transport//intracellular protein transport//viral process//response to biotic stimulus	--	--	GO:0016021//GO:0019033	integral component of membrane//viral tegument	KOG2063	Vacuolar assembly/sorting proteins VPS39/VAM6/VPS3
Cluster-57245.317611	17.8978	0	6.8087	7.2359e-06	0.01347	4431	591376676	XP_007063004.1	611	4.1e-60	PREDICTED: zinc finger protein 518B-like [Chelonia mydas]	--	--	--	--	--	--	--	--	--	Q9C0D4	523	2.7e-51	Zinc finger protein 518B OS=Homo sapiens GN=ZNF518B PE=2 SV=2	PF13465	Zinc-finger double domain	--	--	GO:0046872	metal ion binding	--	--	--	--
Cluster-57245.261203	23.9023	0	7.2224	7.2834e-06	0.013487	2233	573892732	XP_006634120.1	1796	8e-198	PREDICTED: beta-1,4-galactosyltransferase 6-like [Lepisosteus oculatus]	573892731	XM_006634057.1	579	0	PREDICTED: Lepisosteus oculatus beta-1,4-galactosyltransferase 6-like (LOC102687566), mRNA	K07553	B4GALT6	beta-1,4-galactosyltransferase 6	http://www.genome.jp/dbget-bin/www_bget?ko:K07553	Q9UBX8	1694	2.2e-187	Beta-1,4-galactosyltransferase 6 OS=Homo sapiens GN=B4GALT6 PE=1 SV=1	--	--	--	--	--	--	--	--	KOG3916	UDP-Gal:glucosylceramide beta-1,4-galactosyltransferase
Cluster-57245.324587	22.6711	0	7.1488	7.3527e-06	0.013544	2182	573901805	XP_006638628.1	2732	2.3e-306	PREDICTED: phosphofurin acidic cluster sorting protein 1-like [Lepisosteus oculatus]	573901804	XM_006638565.1	563	0	PREDICTED: Lepisosteus oculatus phosphofurin acidic cluster sorting protein 1-like (LOC102698103), mRNA	--	--	--	--	Q6VY07	1836	7.4e-204	Phosphofurin acidic cluster sorting protein 1 OS=Homo sapiens GN=PACS1 PE=1 SV=2	PF08612	TATA-binding related factor (TRF) of subunit 20 of Mediator complex	GO:0006357	regulation of transcription from RNA polymerase II promoter	GO:0001104	RNA polymerase II transcription cofactor activity	GO:0016592	mediator complex	KOG3709	PACS-1 cytosolic sorting protein
Cluster-57245.163955	0	27.4376	-7.0958	7.4213e-06	0.013599	4163	556981135	XP_005997123.1	1474	3.3e-160	PREDICTED: membrane progestin receptor gamma-B-like [Latimeria chalumnae]	831314968	XM_012834623.1	169	2.13859e-80	PREDICTED: Clupea harengus membrane progestin receptor gamma-B-like (LOC105906469), mRNA	--	--	--	--	Q6DC77	1316	2.8e-143	Membrane progestin receptor gamma-B OS=Danio rerio GN=paqr5b PE=2 SV=1	PF03006	Haemolysin-III related	--	--	--	--	GO:0016021	integral component of membrane	KOG0748	Predicted membrane proteins, contain hemolysin III domain
Cluster-57245.284621	0.403805	32.06	-6.3605	7.5772e-06	0.013813	1134	557020440	XP_006010543.1	1474	8.8e-161	PREDICTED: von Willebrand factor D and EGF domain-containing protein-like [Latimeria chalumnae]	--	--	--	--	--	--	--	--	--	Q8N2E2	923	2.8e-98	von Willebrand factor D and EGF domain-containing protein OS=Homo sapiens GN=VWDE PE=2 SV=4	--	--	--	--	--	--	--	--	--	--
Cluster-57245.168772	0	24.3991	-6.9273	7.6384e-06	0.013852	1241	--	--	--	--	--	--	--	--	--	--	--	--	--	--	--	--	--	--	--	--	--	--	--	--	--	--	--	--
Cluster-57245.283756	0	32.7265	-7.3521	7.7072e-06	0.013906	3484	573889199	XP_006632365.1	2495	1.1e-278	PREDICTED: cytosolic phospholipase A2 zeta-like [Lepisosteus oculatus]	573889198	XM_006632302.1	173	1.06776e-82	PREDICTED: Lepisosteus oculatus cytosolic phospholipase A2 zeta-like (LOC102694681), mRNA	K16342	PLA2G4, CPLA2	cytosolic phospholipase A2	http://www.genome.jp/dbget-bin/www_bget?ko:K16342	Q68DD2	1663	1.4e-183	Cytosolic phospholipase A2 zeta OS=Homo sapiens GN=PLA2G4F PE=2 SV=3	PF00168//PF01735	C2 domain//Lysophospholipase catalytic domain	GO:0009395	phospholipid catabolic process	GO:0004620//GO:0005515	phospholipase activity//protein binding	--	--	--	--
Cluster-57245.209774	24.5917	0.269341	6.3041	7.8896e-06	0.014162	1872	548461532	XP_005678747.1	1220	4.2e-131	PREDICTED: protein OSCP1 isoform X2 [Capra hircus]	704481063	XM_010075250.1	151	9.6579e-71	PREDICTED: Pterocles gutturalis organic solute carrier partner 1 (OSCP1), partial mRNA	--	--	--	--	Q8WVF1	856	2.8e-90	Protein OSCP1 OS=Homo sapiens GN=OSCP1 PE=1 SV=4	--	--	--	--	--	--	--	--	KOG4033	Uncharacterized conserved protein
Cluster-57245.161509	42.1715	1.21899	5.1536	7.9878e-06	0.014247	700	--	--	--	--	--	--	--	--	--	--	--	--	--	--	--	--	--	--	--	--	--	--	--	--	--	--	--	--
Cluster-57245.99097	0	35.3848	-7.4626	8.0181e-06	0.014247	1643	573889257	XP_006632394.1	1034	1.3e-109	PREDICTED: rho-related GTP-binding protein RhoJ-like [Lepisosteus oculatus]	705669027	XM_010116033.1	294	2.71517e-150	PREDICTED: Chlamydotis macqueenii ras homolog family member J (RHOJ), mRNA	K07864	RHOJ, TCL	Ras homolog gene family, member J	http://www.genome.jp/dbget-bin/www_bget?ko:K07864	Q9H4E5	963	9.5e-103	Rho-related GTP-binding protein RhoJ OS=Homo sapiens GN=RHOJ PE=1 SV=1	PF08477//PF00025//PF00071	Ras of Complex, Roc, domain of DAPkinase//ADP-ribosylation factor family//Ras family	GO:0007264	small GTPase mediated signal transduction	GO:0005525	GTP binding	--	--	KOG0393	Ras-related small GTPase, Rho type
Cluster-57245.117874	40.5558	0.870056	5.5472	8.3794e-06	0.014736	2088	573911056	XP_006643246.1	1738	4e-191	PREDICTED: 5-hydroxytryptamine receptor 7-like [Lepisosteus oculatus]	573911055	XM_006643183.1	531	0	PREDICTED: Lepisosteus oculatus 5-hydroxytryptamine receptor 7-like (LOC102689092), mRNA	K04163	HTR7	5-hydroxytryptamine receptor 7	http://www.genome.jp/dbget-bin/www_bget?ko:K04163	P34969	1460	2.8e-160	5-hydroxytryptamine receptor 7 OS=Homo sapiens GN=HTR7 PE=1 SV=2	PF00001//PF12424//PF01583	7 transmembrane receptor (rhodopsin family)//Plasma membrane calcium transporter ATPase C terminal//Adenylylsulphate kinase	GO:0007186//GO:0000103//GO:0006816//GO:0006144	G-protein coupled receptor signaling pathway//sulfate assimilation//calcium ion transport//purine nucleobase metabolic process	GO:0005524//GO:0004930//GO:0004020//GO:0005388	ATP binding//G-protein coupled receptor activity//adenylylsulfate kinase activity//calcium-transporting ATPase activity	GO:0016021//GO:0016529	integral component of membrane//sarcoplasmic reticulum	--	--
Cluster-57245.60711	29.5752	0	7.533	8.4188e-06	0.014736	1072	--	--	--	--	--	--	--	--	--	--	--	--	--	--	--	--	--	--	--	--	--	--	--	--	--	--	--	--
Cluster-57245.80273	20.8661	0	7.0276	8.3513e-06	0.014736	4061	642100341	CDQ76951.1	2118	6.7e-235	unnamed protein product [Oncorhynchus mykiss]	573895271	XM_006635321.1	563	0	PREDICTED: Lepisosteus oculatus xylosyltransferase 2-like (LOC102687903), mRNA	--	--	--	--	Q9H1B5	1765	2.4e-195	Xylosyltransferase 2 OS=Homo sapiens GN=XYLT2 PE=2 SV=2	PF02485//PF12529	Core-2/I-Branching enzyme//Xylosyltransferase C terminal	GO:0030206//GO:0006024	chondroitin sulfate biosynthetic process//glycosaminoglycan biosynthetic process	GO:0008375//GO:0030158	acetylglucosaminyltransferase activity//protein xylosyltransferase activity	GO:0016020	membrane	KOG0799	Branching enzyme
Cluster-57245.40950	44.1782	1.50588	4.9033	8.6967e-06	0.015147	1317	556946921	XP_005986582.1	760	6.4e-78	PREDICTED: spermatogenesis-associated protein 7 [Latimeria chalumnae]	--	--	--	--	--	--	--	--	--	Q9P0W8	423	3.1e-40	Spermatogenesis-associated protein 7 OS=Homo sapiens GN=SPATA7 PE=1 SV=3	--	--	--	--	--	--	--	--	--	--
Cluster-57245.155389	22.1577	0	7.1126	8.8448e-06	0.01518	1696	--	--	--	--	--	--	--	--	--	--	--	--	--	--	--	--	--	--	--	--	--	--	--	--	--	--	--	--
Cluster-57245.175403	0	21.708	-6.7577	8.7736e-06	0.01518	1774	--	--	--	--	--	--	--	--	--	--	--	--	--	--	--	--	--	--	--	--	--	--	--	--	--	--	--	--
Cluster-57245.254210	40.3196	0	7.9774	8.8238e-06	0.01518	2507	573874498	XP_006625633.1	2096	1.5e-232	PREDICTED: 6-phosphofructo-2-kinase/fructose-2,6-bisphosphatase-like [Lepisosteus oculatus]	573874497	XM_006625570.1	550	0	PREDICTED: Lepisosteus oculatus 6-phosphofructo-2-kinase/fructose-2,6-bisphosphatase-like (LOC102694917), mRNA	K19028	PFKFB1	6-phosphofructo-2-kinase / fructose-2,6-biphosphatase 1	http://www.genome.jp/dbget-bin/www_bget?ko:K19028	Q91309	1953	2.3e-217	6-phosphofructo-2-kinase/fructose-2,6-bisphosphatase OS=Lithobates catesbeiana PE=2 SV=1	PF06414//PF00328//PF01583//PF01591	Zeta toxin//Histidine phosphatase superfamily (branch 2)//Adenylylsulphate kinase//6-phosphofructo-2-kinase	GO:0006000//GO:0019497//GO:0006144//GO:0006771//GO:0006013//GO:0000103	fructose metabolic process//hexachlorocyclohexane metabolic process//purine nucleobase metabolic process//riboflavin metabolic process//mannose metabolic process//sulfate assimilation	GO:0004020//GO:0016301//GO:0003993//GO:0005524//GO:0003873	adenylylsulfate kinase activity//kinase activity//acid phosphatase activity//ATP binding//6-phosphofructo-2-kinase activity	--	--	KOG0234	Fructose-6-phosphate 2-kinase/fructose-2,6-biphosphatase
Cluster-57245.194122	0	19.6495	-6.6153	8.9288e-06	0.015235	2518	--	--	--	--	--	685046009	LN594534.1	86	1.7744e-34	Cyprinus carpio genome assembly common carp genome ,scaffold 000001034	--	--	--	--	--	--	--	--	--	--	--	--	--	--	--	--	--	--
Cluster-57245.62681	16.2609	96.7718	-2.5652	8.964e-06	0.015235	2296	--	--	--	--	--	--	--	--	--	--	--	--	--	--	--	--	--	--	PF05529//PF03104	B-cell receptor-associated protein 31-like//DNA polymerase family B, exonuclease domain	GO:0006886	intracellular protein transport	GO:0008408	3'-5' exonuclease activity	GO:0016021//GO:0005783	integral component of membrane//endoplasmic reticulum	--	--
Cluster-57245.304520	0	29.8478	-7.2186	9.4219e-06	0.015937	2055	573895583	XP_006635538.1	1837	1.3e-202	PREDICTED: nucleosome-remodeling factor subunit BPTF-like [Lepisosteus oculatus]	573895582	XM_006635475.1	779	0	PREDICTED: Lepisosteus oculatus nucleosome-remodeling factor subunit BPTF-like (LOC102685541), mRNA	K11728	BPTF, E(bx)	nucleosome-remodeling factor subunit BPTF	http://www.genome.jp/dbget-bin/www_bget?ko:K11728	Q12830	1629	7e-180	Nucleosome-remodeling factor subunit BPTF OS=Homo sapiens GN=BPTF PE=1 SV=3	PF00628	PHD-finger	--	--	GO:0005515	protein binding	--	--	KOG1473	Nucleosome remodeling factor, subunit NURF301/BPTF
Cluster-57245.35019	164.556	3.42288	5.5827	9.5098e-06	0.016008	460	641731260	XP_008155918.1	735	1.8e-75	PREDICTED: sarcoplasmic/endoplasmic reticulum calcium ATPase 1 isoform X2 [Eptesicus fuscus]	554551802	XM_005870331.1	201	3.60269e-99	PREDICTED: Myotis brandtii ATPase, Ca++ transporting, cardiac muscle, fast twitch 1 (ATP2A1), transcript variant X1, mRNA	K05853	ATP2A	Ca2+ transporting ATPase, sarcoplasmic/endoplasmic reticulum	http://www.genome.jp/dbget-bin/www_bget?ko:K05853	Q92105	713	2.6e-74	Sarcoplasmic/endoplasmic reticulum calcium ATPase 1 OS=Pelophylax esculentus GN=ATP2A1 PE=2 SV=1	--	--	--	--	--	--	--	--	KOG0202	Ca2+ transporting ATPase
Cluster-57245.131899	30.0324	0	7.5546	9.9389e-06	0.016651	3774	573893634	XP_006634569.1	2802	0	PREDICTED: la-related protein 4B-like [Lepisosteus oculatus]	573893633	XM_006634506.1	1006	0	PREDICTED: Lepisosteus oculatus la-related protein 4B-like (LOC102696777), mRNA	--	--	--	--	Q92615	2066	2.7e-230	La-related protein 4B OS=Homo sapiens GN=LARP4B PE=1 SV=3	--	--	--	--	--	--	--	--	KOG2591	c-Mpl binding protein, contains La domain
Cluster-57245.253212	16.7017	0	6.7072	1.0208e-05	0.01702	1502	--	--	--	--	--	--	--	--	--	--	--	--	--	--	--	--	--	--	--	--	--	--	--	--	--	--	--	--
Cluster-57245.116627	0	29.8821	-7.2211	1.0425e-05	0.017257	233	--	--	--	--	--	--	--	--	--	--	--	--	--	--	--	--	--	--	--	--	--	--	--	--	--	--	--	--
Cluster-57245.280231	0	55.8486	-8.1215	1.0448e-05	0.017257	2644	573890278	XP_006632901.1	1618	4.1e-177	PREDICTED: uncharacterized protein CXorf57-like [Lepisosteus oculatus]	--	--	--	--	--	--	--	--	--	Q8C779	1208	5.9e-131	Uncharacterized protein CXorf57 homolog OS=Mus musculus PE=2 SV=1	PF09103//PF01336	BRCA2, oligonucleotide/oligosaccharide-binding, domain 1//OB-fold nucleic acid binding domain	GO:0000724	double-strand break repair via homologous recombination	GO:0003676	nucleic acid binding	--	--	--	--
Cluster-57245.330100	115.865	1.46609	6.3108	1.0662e-05	0.017528	397	530635776	XP_005304746.1	395	4e-36	PREDICTED: parvalbumin beta [Chrysemys picta bellii]>gi|641799903|ref|XP_008162870.1| PREDICTED: parvalbumin beta [Chrysemys picta bellii]	--	--	--	--	--	--	--	--	--	P19753	392	3.7e-37	Parvalbumin, thymic OS=Gallus gallus PE=1 SV=2	PF13405//PF13202//PF13499//PF00036//PF10591//PF13833	EF-hand domain//EF hand//EF-hand domain pair//EF hand//Secreted protein acidic and rich in cysteine Ca binding region//EF-hand domain pair	GO:0007165	signal transduction	GO:0005509	calcium ion binding	GO:0005578	proteinaceous extracellular matrix	--	--
Cluster-57245.235133	26.3567	0.309135	6.4072	1.0885e-05	0.017812	283	--	--	--	--	--	--	--	--	--	--	--	--	--	--	--	--	--	--	--	--	--	--	--	--	--	--	--	--
Cluster-57245.124090	20.6875	0	7.0148	1.1167e-05	0.018104	838	736260749	XP_010789624.1	245	2.1e-18	PREDICTED: UPF0693 protein C10orf32 homolog [Notothenia coriiceps]	632987848	XM_007884593.1	65	2.71208e-23	PREDICTED: Callorhinchus milii chromosome unknown open reading frame, human C10orf32 (LOC103171799), mRNA	--	--	--	--	Q28DH3	229	6.2e-18	UPF0693 protein C10orf32 homolog OS=Xenopus tropicalis GN=TEgg007d17.1 PE=3 SV=1	--	--	--	--	--	--	--	--	--	--
Cluster-57245.242334	19.6238	0	6.9379	1.1158e-05	0.018104	1889	573909491	XP_006642464.1	1242	1.2e-133	PREDICTED: uncharacterized protein LOC102690644 [Lepisosteus oculatus]	573909490	XM_006642401.1	114	3.60637e-50	PREDICTED: Lepisosteus oculatus uncharacterized LOC102690644 (LOC102690644), mRNA	--	--	--	--	Q969H0	233	4.8e-18	F-box/WD repeat-containing protein 7 OS=Homo sapiens GN=FBXW7 PE=1 SV=1	PF05083	LST-1 protein	GO:0000902//GO:0006955	cell morphogenesis//immune response	--	--	GO:0016020	membrane	KOG0274	Cdc4 and related F-box and WD-40 proteins
Cluster-57245.317089	27.5129	0	7.4293	1.1308e-05	0.018249	2644	573903245	XP_006639346.1	1828	1.8e-201	PREDICTED: centrosomal protein of 97 kDa-like [Lepisosteus oculatus]	672070879	XM_008768642.1	189	1.03078e-91	PREDICTED: Rattus norvegicus centrosomal protein 97 (Cep97), transcript variant X2, mRNA	--	--	--	--	Q6GPJ8	1530	2.7e-168	Centrosomal protein of 97 kDa OS=Xenopus laevis GN=cep97 PE=2 SV=1	PF00560//PF13855//PF00612	Leucine Rich Repeat//Leucine rich repeat//IQ calmodulin-binding motif	--	--	GO:0005515	protein binding	--	--	KOG0531	Protein phosphatase 1, regulatory subunit, and related proteins
Cluster-57245.331060	826.281	0	12.336	1.1553e-05	0.018559	2382	573877980	XP_006627227.1	726	1e-73	PREDICTED: transmembrane protein 174-like [Lepisosteus oculatus]	--	--	--	--	--	--	--	--	--	Q5R8E0	638	6.7e-65	Transmembrane protein 174 OS=Pongo abelii GN=TMEM174 PE=2 SV=1	--	--	--	--	--	--	--	--	--	--
Cluster-57245.308629	8.25837	62.0083	-2.9053	1.1718e-05	0.018655	1298	597747719	XP_007235839.1	936	2.5e-98	PREDICTED: Kv channel-interacting protein 2-like isoform X3 [Astyanax mexicanus]	657786263	XM_008321999.1	295	5.9295e-151	PREDICTED: Cynoglossus semilaevis Kv channel interacting protein 2 (kcnip2), transcript variant X5, mRNA	--	--	--	--	Q8WN03	861	5e-91	Kv channel-interacting protein 2 OS=Mustela putorius furo GN=Kcnip2 PE=2 SV=1	PF10591//PF13833//PF00036//PF13499//PF13405//PF13202//PF12763	Secreted protein acidic and rich in cysteine Ca binding region//EF-hand domain pair//EF hand//EF-hand domain pair//EF-hand domain//EF hand//Cytoskeletal-regulatory complex EF hand	GO:0007165	signal transduction	GO:0005509//GO:0005515	calcium ion binding//protein binding	GO:0005578	proteinaceous extracellular matrix	KOG0044	Ca2+ sensor (EF-Hand superfamily)
Cluster-57245.89985	0	22.6381	-6.821	1.167e-05	0.018655	3325	657526356	XP_008283788.1	2665	2e-298	PREDICTED: saxiphilin-like [Stegastes partitus]	847091144	XM_002931920.3	37	4.07335e-07	PREDICTED: Xenopus (Silurana) tropicalis saxiphilin-like (LOC100498607), mRNA	--	--	--	--	P79819	1016	1.4e-108	Serotransferrin OS=Oryzias latipes GN=tf PE=3 SV=1	PF02866//PF05478	lactate/malate dehydrogenase, alpha/beta C-terminal domain//Prominin	GO:0055114	oxidation-reduction process	GO:0016616	oxidoreductase activity, acting on the CH-OH group of donors, NAD or NADP as acceptor	GO:0016021	integral component of membrane	--	--
Cluster-57245.248080	0	56.0059	-8.1264	1.1983e-05	0.018991	1852	573890012	XP_006632769.1	328	1.1e-27	PREDICTED: cytochrome c oxidase assembly protein COX16 homolog, mitochondrial-like [Lepisosteus oculatus]	--	--	--	--	--	K18182	COX16	cytochrome c oxidase assembly protein subunit 16	http://www.genome.jp/dbget-bin/www_bget?ko:K18182	Q2NKS2	242	4.3e-19	Cytochrome c oxidase assembly protein COX16 homolog, mitochondrial OS=Bos taurus GN=COX16 PE=3 SV=1	PF02784//PF14138	Pyridoxal-dependent decarboxylase, pyridoxal binding domain//Cytochrome c oxidase assembly protein COX16	--	--	GO:0003824	catalytic activity	GO:0031966	mitochondrial membrane	--	--
Cluster-57245.131711	0	32.6239	-7.3457	1.2072e-05	0.019047	1238	--	--	--	--	--	--	--	--	--	--	--	--	--	--	--	--	--	--	--	--	--	--	--	--	--	--	--	--
Cluster-57245.82417	19.7568	0	6.9525	1.2378e-05	0.019441	1005	--	--	--	--	--	--	--	--	--	--	--	--	--	--	--	--	--	--	--	--	--	--	--	--	--	--	--	--
Cluster-57245.247444	0	18.6026	-6.5357	1.2547e-05	0.019619	783	831539357	XP_012723987.1	167	2.2e-09	PREDICTED: protein disulfide-isomerase A5, partial [Fundulus heteroclitus]	--	--	--	--	--	--	--	--	--	--	--	--	--	--	--	--	--	--	--	--	--	--	--
Cluster-57245.35345	1437.32	33.5887	5.4201	1.2807e-05	0.019937	1060	573897252	XP_006636363.1	629	8e-63	PREDICTED: myosin light chain 1, skeletal muscle isoform-like isoform X2 [Lepisosteus oculatus]	573897251	XM_006636300.1	252	3.85893e-127	PREDICTED: Lepisosteus oculatus myosin light chain 1, skeletal muscle isoform-like (LOC102698297), transcript variant X2, mRNA	K05738	MYL1	myosin light chain 1	http://www.genome.jp/dbget-bin/www_bget?ko:K05738	P82159	602	4.4e-61	Myosin light chain 1, skeletal muscle isoform OS=Liza ramada PE=1 SV=1	PF13405//PF13499//PF00036	EF-hand domain//EF-hand domain pair//EF hand	--	--	GO:0005509	calcium ion binding	--	--	--	--
Cluster-57245.29913	65.8632	2.88419	4.5097	1.2961e-05	0.020089	1602	573907125	XP_006641282.1	1156	9.4e-124	PREDICTED: carbonic anhydrase 7-like [Lepisosteus oculatus]	632978703	XM_007907873.1	115	8.47485e-51	PREDICTED: Callorhinchus milii carbonic anhydrase VII (ca7), transcript variant X1, mRNA	K01672	E4.2.1.1	carbonic anhydrase	http://www.genome.jp/dbget-bin/www_bget?ko:K01672	Q9ERQ8	1017	5e-109	Carbonic anhydrase 7 OS=Mus musculus GN=Ca7 PE=1 SV=2	--	--	--	--	--	--	--	--	--	--
Cluster-57245.186081	460.039	0	11.491	1.3639e-05	0.021046	5976	742219381	XP_010898773.1	582	1.3e-56	PREDICTED: protein PRRC2A isoform X1 [Esox lucius]>gi|742219383|ref|XP_010898775.1| PREDICTED: protein PRRC2A isoform X1 [Esox lucius]	641782763	XM_008175603.1	103	1.50479e-43	PREDICTED: Chrysemys picta bellii proline-rich coiled-coil 2A (PRRC2A), mRNA	--	--	--	--	P48634	484	1.2e-46	Protein PRRC2A OS=Homo sapiens GN=PRRC2A PE=1 SV=3	PF16588//PF00432//PF05829	C2H2 zinc-finger//Prenyltransferase and squalene oxidase repeat//Adenovirus late L2 mu core protein (Protein X)	--	--	GO:0003676//GO:0008270//GO:0003824//GO:0003677	nucleic acid binding//zinc ion binding//catalytic activity//DNA binding	GO:0019013	viral nucleocapsid	--	--
Cluster-57245.176892	0	24.2992	-6.9201	1.3704e-05	0.021055	1902	573890441	XP_006632982.1	2137	2e-237	PREDICTED: apoptosis-inducing factor 1, mitochondrial-like [Lepisosteus oculatus]	573890440	XM_006632919.1	620	0	PREDICTED: Lepisosteus oculatus apoptosis-inducing factor 1, mitochondrial-like (LOC102683044), mRNA	K04727	PDCD8, AIF	programmed cell death 8 (apoptosis-inducing factor)	http://www.genome.jp/dbget-bin/www_bget?ko:K04727	O95831	1990	9e-222	Apoptosis-inducing factor 1, mitochondrial OS=Homo sapiens GN=AIFM1 PE=1 SV=1	PF14721//PF01266//PF01593//PF00070//PF07992	Apoptosis-inducing factor, mitochondrion-associated, C-term//FAD dependent oxidoreductase//Flavin containing amine oxidoreductase//Pyridine nucleotide-disulphide oxidoreductase//Pyridine nucleotide-disulphide oxidoreductase	GO:0055114	oxidation-reduction process	GO:0016491//GO:0046983	oxidoreductase activity//protein dimerization activity	--	--	KOG1346	Programmed cell death 8 (apoptosis-inducing factor)
Cluster-57245.135302	16.3579	0	6.677	1.4073e-05	0.021528	862	642125720	CDQ61322.1	942	3.3e-99	unnamed protein product [Oncorhynchus mykiss]	573902380	XM_006638852.1	292	1.80914e-149	PREDICTED: Lepisosteus oculatus F-box only protein 9-like (LOC102685885), mRNA	K10295	FBXO9	F-box protein 9	http://www.genome.jp/dbget-bin/www_bget?ko:K10295	Q6P3K3	938	3.9e-100	F-box only protein 9 OS=Danio rerio GN=fbxo9 PE=2 SV=1	PF00646//PF12937//PF00701	F-box domain//F-box-like//Dihydrodipicolinate synthetase family	GO:0008152	metabolic process	GO:0005515//GO:0016829	protein binding//lyase activity	--	--	KOG2997	F-box protein FBX9
Cluster-57245.22754	0	18.5721	-6.5335	1.4885e-05	0.022671	4603	573895628	XP_006635560.1	2409	1.4e-268	PREDICTED: diacylglycerol kinase epsilon-like [Lepisosteus oculatus]	573895627	XM_006635497.1	521	0	PREDICTED: Lepisosteus oculatus diacylglycerol kinase epsilon-like (LOC102690219), mRNA	K00901	dgkA, DGK	diacylglycerol kinase (ATP)	http://www.genome.jp/dbget-bin/www_bget?ko:K00901	P52429	2210	6.7e-247	Diacylglycerol kinase epsilon OS=Homo sapiens GN=DGKE PE=1 SV=1	PF00130//PF00366//PF00609//PF02941//PF08019//PF08964//PF00781	Phorbol esters/diacylglycerol binding domain (C1 domain)//Ribosomal protein S17//Diacylglycerol kinase accessory domain//Ferredoxin thioredoxin reductase variable alpha chain//Domain of unknown function (DUF1705)//Beta/Gamma crystallin//Diacylglycerol kinase catalytic domain	GO:0006412//GO:0046486//GO:0016337//GO:0007205//GO:0009395//GO:0042254//GO:0035556//GO:0015979	translation//glycerolipid metabolic process//single organismal cell-cell adhesion//protein kinase C-activating G-protein coupled receptor signaling pathway//phospholipid catabolic process//ribosome biogenesis//intracellular signal transduction//photosynthesis	GO:0003735//GO:0004143//GO:0016301	structural constituent of ribosome//diacylglycerol kinase activity//kinase activity	GO:0005622//GO:0005840//GO:0016020//GO:0016021	intracellular//ribosome//membrane//integral component of membrane	KOG1169	Diacylglycerol kinase
Cluster-57245.190553	0	19.6613	-6.6173	1.5238e-05	0.023108	769	--	--	--	--	--	--	--	--	--	--	--	--	--	--	--	--	--	--	--	--	--	--	--	--	--	--	--	--
Cluster-57245.300333	18.8516	0	6.8802	1.5322e-05	0.023135	1027	542202683	XP_005475267.1	568	9.1e-56	PREDICTED: diacylglycerol kinase beta [Oreochromis niloticus]	658837966	XM_008396821.1	80	1.53653e-31	PREDICTED: Poecilia reticulata diacylglycerol kinase beta-like (LOC103456934), mRNA	K00901	dgkA, DGK	diacylglycerol kinase (ATP)	http://www.genome.jp/dbget-bin/www_bget?ko:K00901	Q9Y6T7	285	2.5e-24	Diacylglycerol kinase beta OS=Homo sapiens GN=DGKB PE=2 SV=2	--	--	--	--	--	--	--	--	--	--
Cluster-57245.158614	0	17.8602	-6.4778	1.5611e-05	0.023404	513	--	--	--	--	--	148233108	NM_001091579.1	56	1.62725e-18	Xenopus laevis H3 histone, family 3B (H3.3B) (h3f3b), mRNA >gnl|BL_ORD_ID|2643099 Xenopus laevis hypothetical protein MGC78769, mRNA (cDNA clone MGC:78769 IMAGE:3400388), complete cds	--	--	--	--	--	--	--	--	--	--	--	--	--	--	--	--	--	--
Cluster-57245.92415	20.2912	0	6.9855	1.5633e-05	0.023404	1324	699640842	XP_009910024.1	399	4.7e-36	PREDICTED: interferon-induced, double-stranded RNA-activated protein kinase [Picoides pubescens]	--	--	--	--	--	K16195	EIF2AK2	eukaryotic translation initiation factor 2-alpha kinase 2	http://www.genome.jp/dbget-bin/www_bget?ko:K16195	Q63184	346	2.7e-31	Interferon-induced, double-stranded RNA-activated protein kinase OS=Rattus norvegicus GN=Eif2ak2 PE=1 SV=1	PF01321//PF06293//PF07714//PF00069	Creatinase/Prolidase N-terminal domain//Lipopolysaccharide kinase (Kdo/WaaP) family//Protein tyrosine kinase//Protein kinase domain	GO:0006468	protein phosphorylation	GO:0004672//GO:0016773//GO:0016787//GO:0005524	protein kinase activity//phosphotransferase activity, alcohol group as acceptor//hydrolase activity//ATP binding	GO:0016020	membrane	--	--
Cluster-57245.135403	0	27.2906	-7.0904	1.5854e-05	0.023635	1346	597788705	XP_007257762.1	1118	2e-119	PREDICTED: MOB kinase activator 1B-like [Astyanax mexicanus]	557003355	XM_006003734.1	338	7.68509e-175	PREDICTED: Latimeria chalumnae MOB kinase activator 1B (MOB1B), transcript variant X4, mRNA	K06685	MOB1, Mats	MOB kinase activator 1	http://www.genome.jp/dbget-bin/www_bget?ko:K06685	Q8BPB0	1113	3.1e-120	MOB kinase activator 1B OS=Mus musculus GN=Mob1b PE=2 SV=3	--	--	--	--	--	--	--	--	KOG0440	Cell cycle-associated protein Mob1-1
Cluster-57245.218610	0	19.1098	-6.5763	1.6107e-05	0.02391	1961	573876735	XP_006626634.1	2283	2.4e-254	PREDICTED: polypyrimidine tract-binding protein 3-like [Lepisosteus oculatus]	573876734	XM_006626571.1	885	0	PREDICTED: Lepisosteus oculatus polypyrimidine tract-binding protein 3-like (LOC102692868), mRNA	K17844	PTBP3, ROD1	polypyrimidine tract-binding protein 3	http://www.genome.jp/dbget-bin/www_bget?ko:K17844	O95758	2118	1.3e-236	Polypyrimidine tract-binding protein 3 OS=Homo sapiens GN=PTBP3 PE=1 SV=2	PF00076//PF02652	RNA recognition motif. (a.k.a. RRM, RBD, or RNP domain)//L-lactate permease	GO:0015727	lactate transport	GO:0015129//GO:0003676	lactate transmembrane transporter activity//nucleic acid binding	GO:0005887	integral component of plasma membrane	KOG1190	Polypyrimidine tract-binding protein
Cluster-57245.279619	15.6428	0	6.6124	1.6217e-05	0.023973	1868	597758434	XP_007240926.1	864	7.9e-90	PREDICTED: zinc finger protein 850-like [Astyanax mexicanus]	759113574	XM_011357916.1	36	8.1674e-07	PREDICTED: Pteropus vampyrus zinc finger and SCAN domain containing 20 (ZSCAN20), transcript variant X3, mRNA	K09228	KRAB	KRAB domain-containing zinc finger protein	http://www.genome.jp/dbget-bin/www_bget?ko:K09228	Q6ZN57	806	1.7e-84	Zinc finger protein 2 homolog OS=Homo sapiens GN=ZFP2 PE=1 SV=1	PF13912//PF00096//PF13465//PF01155//PF16622	C2H2-type zinc finger//Zinc finger, C2H2 type//Zinc-finger double domain//Hydrogenase/urease nickel incorporation, metallochaperone, hypA//zinc-finger C2H2-type	GO:0006464	cellular protein modification process	GO:0046872//GO:0016151	metal ion binding//nickel cation binding	--	--	--	--
Cluster-57245.76606	17.5372	0	6.7794	1.6465e-05	0.024237	1152	--	--	--	--	--	--	--	--	--	--	--	--	--	--	--	--	--	--	--	--	--	--	--	--	--	--	--	--
Cluster-57245.191670	0	33.3317	-7.3779	1.6601e-05	0.024336	2377	--	--	--	--	--	--	--	--	--	--	--	--	--	--	--	--	--	--	--	--	--	--	--	--	--	--	--	--
Cluster-57245.91968	18.5592	0	6.8631	1.679e-05	0.024511	1591	573882945	XP_006629645.1	220	3.2e-15	PREDICTED: major facilitator superfamily domain-containing protein 7-like [Lepisosteus oculatus]	--	--	--	--	--	K12306	MSFD7, SLC49A4	MFS transporter, FLVCR family, MFS-domain-containing protein 7	http://www.genome.jp/dbget-bin/www_bget?ko:K12306	Q28FF3	169	1.1e-10	Major facilitator superfamily domain-containing protein 7-a OS=Xenopus tropicalis GN=mfsd7-A PE=2 SV=1	PF02765	Telomeric single stranded DNA binding POT1/CDC13	GO:0000723	telomere maintenance	GO:0003677	DNA binding	GO:0000784	nuclear chromosome, telomeric region	--	--
Cluster-57245.132705	262.009	48.4496	2.4329	1.7486e-05	0.025008	1337	597742575	XP_007233393.1	859	2.1e-89	PREDICTED: SWI/SNF-related matrix-associated actin-dependent regulator of chromatin subfamily E member 1-related-like isoform X5 [Astyanax mexicanus]>gi|597742577|ref|XP_007233394.1| PREDICTED: SWI/SNF-related matrix-associated actin-dependent regulator of chromatin subfamily E member 1-related-like isoform X6 [Astyanax mexicanus]>gi|597742579|ref|XP_007233395.1| PREDICTED: SWI/SNF-related matrix…	829789190	XM_012769323.1	230	8.30857e-115	PREDICTED: Microcebus murinus high mobility group 20B (HMG20B), mRNA	--	--	--	--	Q9P0W2	791	6.8e-83	SWI/SNF-related matrix-associated actin-dependent regulator of chromatin subfamily E member 1-related OS=Homo sapiens GN=HMG20B PE=1 SV=1	PF04111	Autophagy protein Apg6	GO:0006914	autophagy	--	--	--	--	KOG0526	Nucleosome-binding factor SPN, POB3 subunit
Cluster-57245.150402	17.0067	0	6.7312	1.7218e-05	0.025008	539	573903837	XP_006639641.1	583	8.7e-58	PREDICTED: ubiquitin carboxyl-terminal hydrolase CYLD-like [Lepisosteus oculatus]	--	--	--	--	--	K08601	CYLD, USLP2	ubiquitin thioesterase CYLD	http://www.genome.jp/dbget-bin/www_bget?ko:K08601	Q1RMU2	446	2.8e-43	Ubiquitin carboxyl-terminal hydrolase CYLD OS=Bos taurus GN=CYLD PE=2 SV=1	--	--	--	--	--	--	--	--	--	--
Cluster-57245.163886	0	22.0709	-6.7817	1.737e-05	0.025008	2604	573893182	XP_006634344.1	1158	8.9e-124	PREDICTED: poly(U)-binding-splicing factor PUF60-like isoform X1 [Lepisosteus oculatus]	573893181	XM_006634281.1	388	0	PREDICTED: Lepisosteus oculatus poly(U)-binding-splicing factor PUF60-like (LOC102685868), transcript variant X1, mRNA	--	--	--	--	Q9WV25	1148	5.3e-124	Poly(U)-binding-splicing factor PUF60 OS=Rattus norvegicus GN=Puf60 PE=2 SV=2	PF00141//PF16367//PF00076	Peroxidase//RNA recognition motif//RNA recognition motif. (a.k.a. RRM, RBD, or RNP domain)	GO:0055114//GO:0006979//GO:0006804	oxidation-reduction process//response to oxidative stress//obsolete peroxidase reaction	GO:0004601//GO:0003676//GO:0020037	peroxidase activity//nucleic acid binding//heme binding	--	--	KOG0124	Polypyrimidine tract-binding protein PUF60 (RRM superfamily)
Cluster-57245.186885	197.673	3.50246	5.8215	1.7344e-05	0.025008	483	--	--	--	--	--	258677341	GQ485559.1	157	1.09365e-74	Polyodon spathula clone S3.2 MHC class Ia chain mRNA, partial cds	--	--	--	--	--	--	--	--	--	--	--	--	--	--	--	--	--	--
Cluster-57245.187669	32.1462	0	7.6498	1.7422e-05	0.025008	695	--	--	--	--	--	--	--	--	--	--	--	--	--	--	--	--	--	--	--	--	--	--	--	--	--	--	--	--
Cluster-57245.107350	48.8045	1.23654	5.3503	1.7725e-05	0.025247	2927	573881136	XP_006628766.1	1651	6.8e-181	PREDICTED: aromatase-like [Lepisosteus oculatus]	510813085	KC417317.1	1224	0	Acipenser schrenckii cytochrome P450 aromatase (CYP19) mRNA, complete cds	K07434	CYP19A	aromatase	http://www.genome.jp/dbget-bin/www_bget?ko:K07434	Q6QHT9	1521	3.3e-167	Aromatase OS=Anguilla japonica GN=cyp19a1 PE=2 SV=1	PF06687//PF01691//PF15168//PF00067	SUR7/PalI family//Adenovirus E1B 19K protein / small t-antigen//Triple QxxK/R motif-containing protein family//Cytochrome P450	GO:0043066//GO:0055114	negative regulation of apoptotic process//oxidation-reduction process	GO:0005506//GO:0005521//GO:0020037//GO:0016705	iron ion binding//lamin binding//heme binding//oxidoreductase activity, acting on paired donors, with incorporation or reduction of molecular oxygen	GO:0005886//GO:0005789	plasma membrane//endoplasmic reticulum membrane	KOG0157	Cytochrome P450 CYP4/CYP19/CYP26 subfamilies
Cluster-57245.140220	0	24.3343	-6.9222	1.8121e-05	0.025707	1232	637338527	XP_003225510.2	503	3.8e-48	PREDICTED: vesicle-associated membrane protein 4 [Anolis carolinensis]	637338526	XM_003225462.2	143	1.76215e-66	PREDICTED: Anolis carolinensis vesicle-associated membrane protein 4 (vamp4), mRNA	K08513	VAMP4	vesicle-associated membrane protein 4	http://www.genome.jp/dbget-bin/www_bget?ko:K08513	O75379	488	8.5e-48	Vesicle-associated membrane protein 4 OS=Homo sapiens GN=VAMP4 PE=1 SV=2	PF01105//PF15220//PF04799//PF00957//PF00328	emp24/gp25L/p24 family/GOLD//Hypoxia-inducible lipid droplet-associated//fzo-like conserved region//Synaptobrevin//Histidine phosphatase superfamily (branch 2)	GO:0016192//GO:0006810//GO:0010884//GO:0006771//GO:0008284//GO:0019497//GO:0001819//GO:0008053	vesicle-mediated transport//transport//positive regulation of lipid storage//riboflavin metabolic process//positive regulation of cell proliferation//hexachlorocyclohexane metabolic process//positive regulation of cytokine production//mitochondrial fusion	GO:0003924//GO:0003993	GTPase activity//acid phosphatase activity	GO:0016021//GO:0005741	integral component of membrane//mitochondrial outer membrane	KOG0860	Synaptobrevin/VAMP-like protein
Cluster-57245.21996	0	17.3215	-6.4334	1.857e-05	0.026231	3459	573886670	XP_006631136.1	5536	0	PREDICTED: dedicator of cytokinesis protein 3-like [Lepisosteus oculatus]	742171266	XM_010851790.1	1554	0	PREDICTED: Bison bison bison dedicator of cytokinesis 3 (DOCK3), mRNA	K05727	DOCK3	dedicator of cytokinesis protein 3	http://www.genome.jp/dbget-bin/www_bget?ko:K05727	Q8IZD9	5249	0	Dedicator of cytokinesis protein 3 OS=Homo sapiens GN=DOCK3 PE=1 SV=1	PF05924	SAMP Motif	GO:0016055	Wnt signaling pathway	GO:0008013	beta-catenin binding	GO:0016342	catenin complex	KOG1998	Signaling protein DOCK180
Cluster-57245.342041	0	18.757	-6.5469	1.8714e-05	0.026231	3050	573888815	XP_006632175.1	1262	9.1e-136	PREDICTED: uncharacterized protein LOC102691544 [Lepisosteus oculatus]	--	--	--	--	--	--	--	--	--	--	--	--	--	--	--	--	--	--	--	--	--	--	--
Cluster-57245.94780	363.702	9.14432	5.3158	1.8711e-05	0.026231	2150	573882180	XP_006629275.1	1628	2.3e-178	PREDICTED: testican-3-like isoform X1 [Lepisosteus oculatus]	513181899	XM_004940916.1	293	1.28445e-149	PREDICTED: Gallus gallus sparc/osteonectin, cwcv and kazal-like domains proteoglycan (testican) 3 (SPOCK3), transcript variant X3, mRNA	K08136	SPOCK	sparc/osteonectin, cwcv and kazal-like domains proteoglycan (testican)	http://www.genome.jp/dbget-bin/www_bget?ko:K08136	Q5RD69	1452	2.5e-159	Testican-3 OS=Pongo abelii GN=SPOCK3 PE=2 SV=2	PF13405//PF13499//PF07648//PF10591//PF00050//PF03964	EF-hand domain//EF-hand domain pair//Kazal-type serine protease inhibitor domain//Secreted protein acidic and rich in cysteine Ca binding region//Kazal-type serine protease inhibitor domain//Chorion family 2	GO:0007165//GO:0007275	signal transduction//multicellular organismal development	GO:0005515//GO:0005509	protein binding//calcium ion binding	GO:0042600//GO:0005578	chorion//proteinaceous extracellular matrix	KOG3555	Ca2+-binding proteoglycan Testican
Cluster-57245.327328	21.145	0	7.0449	1.8891e-05	0.026374	2051	556987491	XP_005999078.1	545	8.5e-53	PREDICTED: cubilin [Latimeria chalumnae]	--	--	--	--	--	K14616	CUBN	cubilin	http://www.genome.jp/dbget-bin/www_bget?ko:K14616	O60494	378	8.1e-35	Cubilin OS=Homo sapiens GN=CUBN PE=1 SV=5	PF07645	Calcium-binding EGF domain	--	--	GO:0005509	calcium ion binding	--	--	KOG4292	Cubilin, multiligand receptor mediating cobalamin absorption
Cluster-57245.52294	21.941	0	7.1041	1.9004e-05	0.026427	2932	557002933	XP_006003678.1	1910	6.3e-211	PREDICTED: centrosomal protein of 89 kDa isoform X1 [Latimeria chalumnae]	573907192	XM_006641253.1	288	1.05817e-146	PREDICTED: Lepisosteus oculatus centrosomal protein of 89 kDa-like (LOC102690508), mRNA	K16543	CEP89	centrosomal protein CEP89	http://www.genome.jp/dbget-bin/www_bget?ko:K16543	Q96ST8	1400	3.6e-153	Centrosomal protein of 89 kDa OS=Homo sapiens GN=CEP89 PE=1 SV=3	--	--	--	--	--	--	--	--	--	--
Cluster-57245.123713	0	26.4366	-7.0431	2.0247e-05	0.027826	1015	701330400	XP_009977643.1	293	7e-24	PREDICTED: KDEL motif-containing protein 2 [Tauraco erythrolophus]	--	--	--	--	--	--	--	--	--	Q7Z4H8	270	1.3e-22	KDEL motif-containing protein 2 OS=Homo sapiens GN=KDELC2 PE=1 SV=2	--	--	--	--	--	--	--	--	--	--
Cluster-57245.292417	16.2916	0	6.669	2.024e-05	0.027826	1652	573879192	XP_006627817.1	835	1.6e-86	PREDICTED: myotubularin-related protein 6-like [Lepisosteus oculatus]	573879191	XM_006627754.1	214	8.09052e-106	PREDICTED: Lepisosteus oculatus myotubularin-related protein 6-like (LOC102698809), mRNA	K18083	MTMR6_7_8	myotubularin-related protein 6/7/8	http://www.genome.jp/dbget-bin/www_bget?ko:K18083	Q9Y217	667	2e-68	Myotubularin-related protein 6 OS=Homo sapiens GN=MTMR6 PE=1 SV=3	PF00782//PF00102	Dual specificity phosphatase, catalytic domain//Protein-tyrosine phosphatase	GO:0006470//GO:0006570	protein dephosphorylation//tyrosine metabolic process	GO:0008138//GO:0004725	protein tyrosine/serine/threonine phosphatase activity//protein tyrosine phosphatase activity	--	--	KOG1089	Myotubularin-related phosphatidylinositol 3-phosphate 3-phosphatase MTM6
Cluster-57245.68203	15.8232	0	6.6306	2.0119e-05	0.027826	1649	573900891	XP_006638173.1	1398	8.4e-152	PREDICTED: SWI/SNF-related matrix-associated actin-dependent regulator of chromatin subfamily D member 2-like [Lepisosteus oculatus]	573900890	XM_006638110.1	408	0	PREDICTED: Lepisosteus oculatus SWI/SNF-related matrix-associated actin-dependent regulator of chromatin subfamily D member 2-like (LOC102692299), mRNA	K11650	SMARCD	SWI/SNF-related matrix-associated actin-dependent regulator of chromatin subfamily D	http://www.genome.jp/dbget-bin/www_bget?ko:K11650	E1BJD1	1326	7.7e-145	SWI/SNF-related matrix-associated actin-dependent regulator of chromatin subfamily D member 2 OS=Bos taurus GN=SMARCD2 PE=3 SV=1	PF02201	SWIB/MDM2 domain	--	--	GO:0005515	protein binding	--	--	KOG2570	SWI/SNF transcription activation complex subunit
Cluster-57245.160961	0	17.516	-6.4501	2.1006e-05	0.028756	789	--	--	--	--	--	--	--	--	--	--	--	--	--	--	--	--	--	--	PF08236	SRI (Set2 Rpb1 interacting) domain	GO:0034968//GO:0006355//GO:0006479//GO:0006554	histone lysine methylation//regulation of transcription, DNA-templated//protein methylation//lysine catabolic process	GO:0018024	histone-lysine N-methyltransferase activity	GO:0005694	chromosome	--	--
Cluster-57245.51030	0	24.7055	-6.944	2.1145e-05	0.028835	1715	--	--	--	--	--	--	--	--	--	--	--	--	--	--	--	--	--	--	--	--	--	--	--	--	--	--	--	--
Cluster-57245.169647	0	23.0347	-6.844	2.1667e-05	0.029022	2908	557019474	XP_006010090.1	2904	0	PREDICTED: N-acetylglucosamine-1-phosphotransferase subunits alpha/beta [Latimeria chalumnae]	829805448	XM_012772656.1	359	0	PREDICTED: Microcebus murinus N-acetylglucosamine-1-phosphate transferase, alpha and beta subunits (GNPTAB), transcript variant X1, mRNA	K08239	GNPTAB	UDP-N-acetylglucosamine-lysosomal-enzyme	http://www.genome.jp/dbget-bin/www_bget?ko:K08239	Q3T906	2570	7.6e-289	N-acetylglucosamine-1-phosphotransferase subunits alpha/beta OS=Homo sapiens GN=GNPTAB PE=1 SV=1	PF06464//PF15088//PF11380	DMAP1-binding Domain//NADH dehydrogenase [ubiquinone] 1 subunit C1, mitochondrial//Stealth protein CR2, conserved region 2	--	--	GO:0008134//GO:0016772	transcription factor binding//transferase activity, transferring phosphorus-containing groups	GO:0005747//GO:0005634//GO:0005739//GO:0005667	mitochondrial respiratory chain complex I//nucleus//mitochondrion//transcription factor complex	--	--
Cluster-57245.225325	19.7763	0	6.9488	2.1687e-05	0.029022	847	557026492	XP_006013367.1	592	1.2e-58	PREDICTED: coiled-coil domain-containing protein 28A isoform X1 [Latimeria chalumnae]>gi|557026494|ref|XP_006013368.1| PREDICTED: coiled-coil domain-containing protein 28A isoform X2 [Latimeria chalumnae]	583995481	XM_006792806.1	124	4.36735e-56	PREDICTED: Neolamprologus brichardi coiled-coil domain-containing protein 28A-like (LOC102799130), transcript variant X1, mRNA	--	--	--	--	Q8IWP9	573	8.2e-58	Coiled-coil domain-containing protein 28A OS=Homo sapiens GN=CCDC28A PE=1 SV=1	--	--	--	--	--	--	--	--	--	--
Cluster-57245.228075	0	25.3772	-6.9855	2.1438e-05	0.029022	1037	573897320	XP_006636397.1	1310	8.4e-142	PREDICTED: band 4.1-like protein 5-like [Lepisosteus oculatus]	573897319	XM_006636334.1	415	0	PREDICTED: Lepisosteus oculatus band 4.1-like protein 5-like (LOC102688464), mRNA	--	--	--	--	Q58CU2	1215	3.6e-132	Band 4.1-like protein 5 OS=Bos taurus GN=EPB41L5 PE=2 SV=1	PF00887	Acyl CoA binding protein	--	--	GO:0000062	fatty-acyl-CoA binding	--	--	KOG3530	FERM domain protein EHM2
Cluster-57245.245009	15.0756	0	6.561	2.1473e-05	0.029022	1188	--	--	--	--	--	--	--	--	--	--	--	--	--	--	--	--	--	--	--	--	--	--	--	--	--	--	--	--
Cluster-57245.290086	0	17.7361	-6.4685	2.1695e-05	0.029022	2838	--	--	--	--	--	--	--	--	--	--	--	--	--	--	--	--	--	--	--	--	--	--	--	--	--	--	--	--
Cluster-57245.104705	18.7997	0	6.8819	2.3367e-05	0.030859	4833	632956073	XP_007893779.1	1422	4e-154	PREDICTED: transcriptional protein SWT1 isoform X1 [Callorhinchus milii]	--	--	--	--	--	--	--	--	--	Q5T5J6	1248	2.5e-135	Transcriptional protein SWT1 OS=Homo sapiens GN=SWT1 PE=2 SV=1	PF02284	Cytochrome c oxidase subunit Va	GO:0015992//GO:0006123	proton transport//mitochondrial electron transport, cytochrome c to oxygen	GO:0004129	cytochrome-c oxidase activity	GO:0045277//GO:0005743	respiratory chain complex IV//mitochondrial inner membrane	KOG4689	Predicted RNase
Cluster-57245.161159	0	20.9364	-6.7064	2.3419e-05	0.030859	1952	478494662	XP_004421679.1	1779	6.5e-196	PREDICTED: retinal dehydrogenase 2 isoform 1 [Ceratotherium simum simum]	323522405	HQ876171.1	615	0	Polypterus senegalus retinaldehyde dehydrogenase 2 (raldh2) mRNA, complete cds	--	--	--	--	O94788	1770	3e-196	Retinal dehydrogenase 2 OS=Homo sapiens GN=ALDH1A2 PE=1 SV=3	PF05893//PF00171	Acyl-CoA reductase (LuxC)//Aldehyde dehydrogenase family	GO:0008152//GO:0055114//GO:0008218//GO:0006118	metabolic process//oxidation-reduction process//bioluminescence//obsolete electron transport	GO:0016491//GO:0003995	oxidoreductase activity//acyl-CoA dehydrogenase activity	--	--	KOG2450	Aldehyde dehydrogenase
Cluster-57245.168948	17.7159	0	6.7909	2.326e-05	0.030859	1068	597765778	XP_007246785.1	722	1.3e-73	PREDICTED: LOW QUALITY PROTEIN: vacuolar protein sorting-associated protein 8 homolog [Astyanax mexicanus]	831326152	XM_012840726.1	138	9.16412e-64	PREDICTED: Clupea harengus vacuolar protein sorting 8 homolog (S. cerevisiae) (vps8), transcript variant X2, mRNA	--	--	--	--	Q8N3P4	538	1.2e-53	Vacuolar protein sorting-associated protein 8 homolog OS=Homo sapiens GN=VPS8 PE=1 SV=3	PF04505//PF08996	Interferon-induced transmembrane protein//DNA Polymerase alpha zinc finger	GO:0009607//GO:0006260	response to biotic stimulus//DNA replication	GO:0001882//GO:0003887	nucleoside binding//DNA-directed DNA polymerase activity	GO:0016021//GO:0042575	integral component of membrane//DNA polymerase complex	--	--
Cluster-57245.34530	0	32.1922	-7.3276	2.3348e-05	0.030859	3349	573892565	XP_006634037.1	3348	0	PREDICTED: LOW QUALITY PROTEIN: rotatin-like [Lepisosteus oculatus]	573892564	XM_006633974.1	528	0	PREDICTED: Lepisosteus oculatus rotatin-like (LOC102686013), mRNA	--	--	--	--	Q86VV8	2813	0	Rotatin OS=Homo sapiens GN=RTTN PE=1 SV=3	--	--	--	--	--	--	--	--	--	--
Cluster-57245.135598	4241.05	85.0211	5.6404	2.3528e-05	0.030887	921	573903661	XP_006639553.1	1326	1e-143	PREDICTED: heat shock 70 kDa protein-like isoform X1 [Lepisosteus oculatus]	573903660	XM_006639490.1	540	0	PREDICTED: Lepisosteus oculatus heat shock 70 kDa protein-like (LOC102695690), transcript variant X1, mRNA	K03283	HSPA1_8	heat shock 70kDa protein 1/8	http://www.genome.jp/dbget-bin/www_bget?ko:K03283	Q9I8F9	1289	8.4e-141	Heat shock 70 kDa protein 1 OS=Oryzias latipes PE=3 SV=1	PF06723//PF01968	MreB/Mbl protein//Hydantoinase/oxoprolinase	GO:0000902	cell morphogenesis	GO:0016787	hydrolase activity	--	--	KOG0101	Molecular chaperones HSP70/HSC70, HSP70 superfamily
Cluster-57220.1	0	18.1155	-6.4984	2.3777e-05	0.031049	3361	688579394	XP_009304811.1	4393	0	PREDICTED: glutamate receptor ionotropic, delta-1 isoform X1 [Danio rerio]	884952236	XM_013133865.1	1271	0	PREDICTED: Esox lucius glutamate receptor, ionotropic, delta 1 (grid1), transcript variant X1, mRNA	--	--	--	--	Q9ULK0	3673	0	Glutamate receptor ionotropic, delta-1 OS=Homo sapiens GN=GRID1 PE=2 SV=2	PF00060//PF10613	Ligand-gated ion channel//Ligated ion channel L-glutamate- and glycine-binding site	GO:0006811//GO:0007268//GO:0007165	ion transport//synaptic transmission//signal transduction	GO:0005234//GO:0004970	extracellular-glutamate-gated ion channel activity//ionotropic glutamate receptor activity	GO:0016020	membrane	--	--
Cluster-57245.48183	15.1003	0	6.563	2.3828e-05	0.031049	1477	573900895	XP_006638175.1	1111	1.4e-118	PREDICTED: ataxin-7-like protein 3-like isoform X1 [Lepisosteus oculatus]	573900894	XM_006638112.1	384	0	PREDICTED: Lepisosteus oculatus ataxin-7-like protein 3-like (LOC102692707), transcript variant X1, mRNA	K11363	SGF11	SAGA-associated factor 11	http://www.genome.jp/dbget-bin/www_bget?ko:K11363	Q14CW9	1036	2.9e-111	Ataxin-7-like protein 3 OS=Homo sapiens GN=ATXN7L3 PE=1 SV=1	PF08120	Tamulustoxin family	GO:0009405//GO:0006810	pathogenesis//transport	GO:0019870	potassium channel inhibitor activity	GO:0005576	extracellular region	--	--
Cluster-57245.94656	46.5518	0.61827	6.2935	2.3921e-05	0.031055	4836	573885913	XP_006630820.1	3226	0	PREDICTED: SH3 and PX domain-containing protein 2A-like [Lepisosteus oculatus]	573885912	XM_006630757.1	1108	0	PREDICTED: Lepisosteus oculatus SH3 and PX domain-containing protein 2A-like (LOC102690330), mRNA	--	--	--	--	Q1LYG0	2502	9.7e-281	SH3 and PX domain-containing protein 2A OS=Danio rerio GN=sh3pxd2a PE=3 SV=2	PF00018//PF14604//PF15150	SH3 domain//Variant SH3 domain//Phorbol-12-myristate-13-acetate-induced	GO:0001836//GO:0006915//GO:0006974//GO:0006919	release of cytochrome c from mitochondria//apoptotic process//cellular response to DNA damage stimulus//activation of cysteine-type endopeptidase activity involved in apoptotic process	GO:0005515	protein binding	--	--	--	--
Cluster-57245.283972	0	23.3537	-6.8659	2.4263e-05	0.031155	2203	573905476	XP_006640459.1	1905	1.8e-210	PREDICTED: transmembrane protein 132C-like [Lepisosteus oculatus]	573905475	XM_006640396.1	321	3.58388e-165	PREDICTED: Lepisosteus oculatus transmembrane protein 132C-like (LOC102689698), mRNA	--	--	--	--	Q14C87	1545	4.1e-170	Transmembrane protein 132D OS=Homo sapiens GN=TMEM132D PE=1 SV=1	--	--	--	--	--	--	--	--	KOG4789	Uncharacterized conserved protein
Cluster-57245.73152	20.1975	0	6.9847	2.4258e-05	0.031155	2282	573893055	XP_006634281.1	1599	5.7e-175	PREDICTED: potassium voltage-gated channel subfamily H member 2-like [Lepisosteus oculatus]	573893054	XM_006634218.1	449	0	PREDICTED: Lepisosteus oculatus potassium voltage-gated channel subfamily H member 2-like (LOC102689405), mRNA	K04905	KCNH2	potassium voltage-gated channel Eag-related subfamily H member 2	http://www.genome.jp/dbget-bin/www_bget?ko:K04905	O35219	1256	1.4e-136	Potassium voltage-gated channel subfamily H member 2 OS=Mus musculus GN=Kcnh2 PE=2 SV=2	PF00989//PF08447	PAS fold//PAS fold	GO:0006355	regulation of transcription, DNA-templated	GO:0005515	protein binding	--	--	--	--
Cluster-57245.86586	28.4679	0.538681	5.6447	2.4232e-05	0.031155	1775	557019274	XP_006010000.1	836	1.3e-86	PREDICTED: Protein ADP-ribosylarginine hydrolase-like isoform X1 [Latimeria chalumnae]	333398973	JF750931.1	85	4.47219e-34	Acipenser schrenckii clone HLJSX187 microsatellite sequence	K01245	ADPRH	ADP-ribosylarginine hydrolase	http://www.genome.jp/dbget-bin/www_bget?ko:K01245	P54922	658	2.4e-67	[Protein ADP-ribosylarginine] hydrolase OS=Homo sapiens GN=ADPRH PE=1 SV=1	--	--	--	--	--	--	--	--	--	--
Cluster-57245.113268	19.0305	0	6.8964	2.5258e-05	0.032315	1504	542146424	XP_005482227.1	418	3.3e-38	PREDICTED: leucine-rich repeat-containing protein 19-like [Zonotrichia albicollis]	573894442	XM_006634908.1	60	2.98137e-20	PREDICTED: Lepisosteus oculatus leucine-rich repeat transmembrane neuronal protein 4-like (LOC102691821), mRNA	--	--	--	--	Q9H756	251	3.1e-20	Leucine-rich repeat-containing protein 19 OS=Homo sapiens GN=LRRC19 PE=2 SV=1	PF00560//PF13855	Leucine Rich Repeat//Leucine rich repeat	--	--	GO:0005515	protein binding	--	--	--	--
Cluster-57245.240792	115.564	395.903	-1.7755	2.5457e-05	0.032451	2250	597743725	XP_007233933.1	466	1.3e-43	PREDICTED: ninjurin-2 [Astyanax mexicanus]	620958427	XM_001510899.2	122	1.53872e-54	PREDICTED: Ornithorhynchus anatinus ninjurin 2 (NINJ2), mRNA	--	--	--	--	Q9NZG7	353	7e-32	Ninjurin-2 OS=Homo sapiens GN=NINJ2 PE=1 SV=1	PF04923	Ninjurin	GO:0007155//GO:0042246	cell adhesion//tissue regeneration	--	--	GO:0016021	integral component of membrane	--	--
Cluster-57245.259080	41.8787	0.538681	6.2131	2.7113e-05	0.034437	1613	--	--	--	--	--	--	--	--	--	--	--	--	--	--	--	--	--	--	--	--	--	--	--	--	--	--	--	--
Cluster-57245.5203	0	18.1331	-6.4997	2.7476e-05	0.034772	969	573874544	XP_006625653.1	622	4.7e-62	PREDICTED: enkurin domain-containing protein 1-like [Lepisosteus oculatus]	--	--	--	--	--	--	--	--	--	Q3T078	479	7.4e-47	Enkurin domain-containing protein 1 OS=Bos taurus GN=ENKD1 PE=2 SV=1	--	--	--	--	--	--	--	--	--	--
Cluster-57245.200912	25.8844	0	7.3386	2.8122e-05	0.035463	1317	--	--	--	--	--	--	--	--	--	--	--	--	--	--	--	--	--	--	--	--	--	--	--	--	--	--	--	--
Cluster-57245.35342	330.861	10.5507	4.972	2.8436e-05	0.035603	305	657799830	XP_008327037.1	160	5.5e-09	PREDICTED: myosin light chain 1, skeletal muscle isoform [Cynoglossus semilaevis]	7678751	AB042049.1	62	4.27014e-22	Sardinops melanostictus mRNA for myosin light chain 1, complete cds	K05738	MYL1	myosin light chain 1	http://www.genome.jp/dbget-bin/www_bget?ko:K05738	P02605	158	3.9e-10	Myosin light chain 3, skeletal muscle isoform OS=Gallus gallus PE=1 SV=3	--	--	--	--	--	--	--	--	--	--
Cluster-57245.54280	0	17.4223	-6.4428	2.8387e-05	0.035603	1469	573900136	XP_006637797.1	840	3.8e-87	PREDICTED: centrosomal protein of 63 kDa-like [Lepisosteus oculatus]	269784813	NM_001168007.1	131	9.89148e-60	Gallus gallus centrosomal protein 63kDa (CEP63), mRNA	K16763	CEP63	centrosomal protein CEP63	http://www.genome.jp/dbget-bin/www_bget?ko:K16763	P0CB05	670	8e-69	Centrosomal protein of 63 kDa OS=Gallus gallus GN=CEP63 PE=2 SV=1	--	--	--	--	--	--	--	--	--	--
Cluster-57245.168498	0	40.8601	-7.6715	2.8736e-05	0.035851	1456	--	--	--	--	--	--	--	--	--	--	--	--	--	--	--	--	--	--	--	--	--	--	--	--	--	--	--	--
Cluster-57245.240885	0	18.5181	-6.5282	3.0016e-05	0.037315	938	--	--	--	--	--	--	--	--	--	--	--	--	--	--	--	--	--	--	--	--	--	--	--	--	--	--	--	--
Cluster-57245.247200	0	23.0866	-6.8486	3.0233e-05	0.037453	2310	573875401	XP_006626024.1	1591	4.9e-174	PREDICTED: sine oculis-binding protein homolog [Lepisosteus oculatus]	573875400	XM_006625961.1	486	0	PREDICTED: Lepisosteus oculatus sine oculis-binding protein homolog (LOC102688016), mRNA	--	--	--	--	A7XYQ1	812	4.3e-85	Sine oculis-binding protein homolog OS=Homo sapiens GN=SOBP PE=1 SV=2	PF00432//PF06467	Prenyltransferase and squalene oxidase repeat//MYM-type Zinc finger with FCS sequence motif	--	--	GO:0003824//GO:0008270	catalytic activity//zinc ion binding	--	--	--	--
Cluster-57245.258710	0.322145	31.8155	-6.3502	3.0829e-05	0.038057	2232	573896392	XP_006635936.1	391	6.6e-35	PREDICTED: DNA polymerase sigma-like [Lepisosteus oculatus]	612004687	XM_007486800.1	53	3.47139e-16	PREDICTED: Monodelphis domestica PAP associated domain containing 7 (PAPD7), transcript variant X3, mRNA	K03514	PAPD5_7, TRF4	non-canonical poly(A) RNA polymerase PAPD5/7	http://www.genome.jp/dbget-bin/www_bget?ko:K03514	Q5XG87	196	1.1e-13	Non-canonical poly(A) RNA polymerase PAPD7 OS=Homo sapiens GN=PAPD7 PE=1 SV=3	--	--	--	--	--	--	--	--	--	--
Cluster-57245.120366	25.1255	0	7.3001	3.1821e-05	0.038862	1320	597789990	XP_007258375.1	1300	1.5e-140	PREDICTED: WD repeat-containing protein 54 [Astyanax mexicanus]	557018415	XM_006009525.1	233	1.76249e-116	PREDICTED: Latimeria chalumnae WD repeat-containing protein 54-like (LOC102357741), mRNA	--	--	--	--	Q9R0D8	1039	1.2e-111	WD repeat-containing protein 54 OS=Mus musculus GN=Wdr54 PE=2 SV=1	PF00400	WD domain, G-beta repeat	--	--	GO:0005515	protein binding	--	--	--	--
Cluster-57245.200434	36.1954	0.29158	6.8598	3.1601e-05	0.038862	4625	573892504	XP_006634007.1	5493	0	PREDICTED: niemann-Pick C1 protein-like [Lepisosteus oculatus]	556960707	XM_005990748.1	995	0	PREDICTED: Latimeria chalumnae Niemann-Pick disease, type C1 (NPC1), transcript variant X1, mRNA	K12385	NPC1	Niemann-Pick C1 protein	http://www.genome.jp/dbget-bin/www_bget?ko:K12385	P56941	5002	0	Niemann-Pick C1 protein OS=Sus scrofa GN=NPC1 PE=2 SV=1	PF10863//PF02460//PF00873//PF03176	Protein of unknown function (DUF2702)//Patched family//AcrB/AcrD/AcrF family//MMPL family	GO:0042274//GO:0006810//GO:0007165	ribosomal small subunit biogenesis//transport//signal transduction	GO:0008158//GO:0005215	hedgehog receptor activity//transporter activity	GO:0030686//GO:0016020	90S preribosome//membrane	KOG1933	Cholesterol transport protein (Niemann-Pick C disease protein)
Cluster-57245.251602	14.2263	0	6.4751	3.1923e-05	0.038862	885	--	--	--	--	--	--	--	--	--	--	--	--	--	--	--	--	--	--	--	--	--	--	--	--	--	--	--	--
Cluster-57245.351029	21.8146	0	7.0949	3.1875e-05	0.038862	2135	328726602	XP_003248963.1	423	1.2e-38	PREDICTED: zinc finger protein 62 homolog [Acyrthosiphon pisum]	556988546	XM_005999344.1	289	2.1341e-147	PREDICTED: Latimeria chalumnae PR domain containing 5 (PRDM5), mRNA	--	--	--	--	P10076	394	1.2e-36	Zinc finger protein 26 OS=Mus musculus GN=Zfp26 PE=2 SV=2	PF00130//PF02892//PF05495//PF13912//PF00096//PF13465//PF16622//PF07649//PF02085//PF01428	Phorbol esters/diacylglycerol binding domain (C1 domain)//BED zinc finger//CHY zinc finger//C2H2-type zinc finger//Zinc finger, C2H2 type//Zinc-finger double domain//zinc-finger C2H2-type//C1-like domain//Class III cytochrome C family//AN1-like Zinc finger	GO:0055114//GO:0035556//GO:0006118	oxidation-reduction process//intracellular signal transduction//obsolete electron transport	GO:0003677//GO:0047134//GO:0009055//GO:0008270//GO:0046872//GO:0020037	DNA binding//protein-disulfide reductase activity//electron carrier activity//zinc ion binding//metal ion binding//heme binding	--	--	--	--
Cluster-57245.34746	133.374	3.21088	5.3782	3.2087e-05	0.038927	667	148223039	NP_001079556.1	330	2.3e-28	troponin I type 2 (skeletal, fast) [Xenopus laevis]>gi|19338978|gb|AAL86905.1|AF480427_1 fast troponin I [Xenopus laevis]>gi|28278692|gb|AAH44282.1| MGC53248 protein [Xenopus laevis]	742227901	XM_010901925.1	40	1.68606e-09	PREDICTED: Esox lucius troponin I, fast skeletal muscle-like (LOC105028882), mRNA	K12043	TNNI2	troponin I, fast skeletal muscle	http://www.genome.jp/dbget-bin/www_bget?ko:K12043	P13412	293	1.9e-25	Troponin I, fast skeletal muscle OS=Mus musculus GN=Tnni2 PE=2 SV=2	PF00992//PF16326//PF13892//PF01920	Troponin//ABC transporter C-terminal domain//DNA-binding domain//Prefoldin subunit	GO:0006457	protein folding	GO:0003677//GO:0051082	DNA binding//unfolded protein binding	GO:0016272//GO:0005861	prefoldin complex//troponin complex	--	--
Cluster-57245.141411	15.5056	0	6.5982	3.2461e-05	0.039246	953	--	--	--	--	--	--	--	--	--	--	--	--	--	--	--	--	--	--	PF05680//PF00832	ATP synthase E chain//Ribosomal L39 protein	GO:0015992//GO:0006412//GO:0015986//GO:0042254	proton transport//translation//ATP synthesis coupled proton transport//ribosome biogenesis	GO:0015078//GO:0003735	hydrogen ion transmembrane transporter activity//structural constituent of ribosome	GO:0000276//GO:0005622//GO:0005840	mitochondrial proton-transporting ATP synthase complex, coupling factor F(o)//intracellular//ribosome	--	--
Cluster-57245.253961	17.3862	0	6.7693	3.2865e-05	0.039599	1809	556995459	XP_006001524.1	323	4.1e-27	PREDICTED: THAP domain-containing protein 6-like [Latimeria chalumnae]	--	--	--	--	--	--	--	--	--	Q8TBB0	206	6.3e-15	THAP domain-containing protein 6 OS=Homo sapiens GN=THAP6 PE=1 SV=1	PF05485	THAP domain	--	--	GO:0003676	nucleic acid binding	--	--	--	--
Cluster-57245.172709	0.690526	350.64	-8.9619	3.3239e-05	0.039913	1073	556952849	XP_005988397.1	1003	3.5e-106	PREDICTED: cysteine-rich protein 2 [Latimeria chalumnae]	573889804	XM_006632603.1	265	2.31886e-134	PREDICTED: Lepisosteus oculatus cysteine-rich protein 2-like (LOC102688452), partial mRNA	--	--	--	--	P36201	992	2.7e-106	Cysteine-rich protein 2 OS=Rattus norvegicus GN=Crip2 PE=2 SV=1	PF08111//PF00412//PF01907//PF02069//PF09768//PF01155//PF08996//PF03884	Pea-VEAacid family//LIM domain//Ribosomal protein L37e//Prokaryotic metallothionein//Peptidase M76 family//Hydrogenase/urease nickel incorporation, metallochaperone, hypA//DNA Polymerase alpha zinc finger//Domain of unknown function (DUF329)	GO:0042254//GO:0006464//GO:0006260//GO:0007218//GO:0006412	ribosome biogenesis//cellular protein modification process//DNA replication//neuropeptide signaling pathway//translation	GO:0005184//GO:0008270//GO:0046872//GO:0001882//GO:0016151//GO:0004222//GO:0003887//GO:0003735	neuropeptide hormone activity//zinc ion binding//metal ion binding//nucleoside binding//nickel cation binding//metalloendopeptidase activity//DNA-directed DNA polymerase activity//structural constituent of ribosome	GO:0042575//GO:0005840//GO:0005622//GO:0005576	DNA polymerase complex//ribosome//intracellular//extracellular region	KOG1700	Regulatory protein MLP and related LIM proteins
Cluster-57245.120984	17.0641	0	6.7423	3.3664e-05	0.040285	1164	642108800	CDQ72277.1	1185	2.9e-127	unnamed protein product [Oncorhynchus mykiss]	675405227	XM_008929683.1	368	0	PREDICTED: Manacus vitellinus splA/ryanodine receptor domain and SOCS box containing 3 (SPSB3), mRNA	K10345	SPSB3, SSB3	SPRY domain-containing SOCS box protein 3	http://www.genome.jp/dbget-bin/www_bget?ko:K10345	Q571F5	1068	4.5e-115	SPRY domain-containing SOCS box protein 3 OS=Mus musculus GN=Spsb3 PE=2 SV=2	PF00622//PF07525	SPRY domain//SOCS box	GO:0035556	intracellular signal transduction	GO:0005515	protein binding	--	--	--	--
Cluster-57245.214521	0	26.4925	-7.0451	3.4608e-05	0.040997	1810	573891300	XP_006633408.1	2321	8.6e-259	PREDICTED: inter-alpha-trypsin inhibitor heavy chain H2-like [Lepisosteus oculatus]	573891299	XM_006633345.1	332	2.2523e-171	PREDICTED: Lepisosteus oculatus inter-alpha-trypsin inhibitor heavy chain H2-like (LOC102699029), mRNA	K19015	ITIH2, SHAP	inter-alpha-trypsin inhibitor heavy chain H2	http://www.genome.jp/dbget-bin/www_bget?ko:K19015	O02668	1888	5.7e-210	Inter-alpha-trypsin inhibitor heavy chain H2 OS=Sus scrofa GN=ITIH2 PE=2 SV=1	PF05375//PF06668	Pacifastin inhibitor (LCMII)//Inter-alpha-trypsin inhibitor heavy chain C-terminus	GO:0030212	hyaluronan metabolic process	GO:0004867//GO:0030414	serine-type endopeptidase inhibitor activity//peptidase inhibitor activity	--	--	--	--
Cluster-57245.225033	0	19.112	-6.5751	3.4537e-05	0.040997	1443	--	--	--	--	--	--	--	--	--	--	--	--	--	--	--	--	--	--	PF00170	bZIP transcription factor	GO:0006355	regulation of transcription, DNA-templated	GO:0043565//GO:0003700	sequence-specific DNA binding//transcription factor activity, sequence-specific DNA binding	GO:0005667	transcription factor complex	--	--
Cluster-57245.244977	177.68	32.4991	2.4485	3.4558e-05	0.040997	1649	755545929	XP_006517562.2	952	4.4e-100	PREDICTED: zinc finger protein 431-like [Mus musculus]	831281887	XM_012816593.1	126	6.7004e-57	PREDICTED: Clupea harengus zinc finger protein 574-like (LOC105890551), mRNA	--	--	--	--	Q6A085	935	1.7e-99	Zinc finger protein 629 OS=Mus musculus GN=Znf629 PE=2 SV=2	PF07975//PF00412//PF05180//PF13912//PF00096//PF13465//PF01155//PF16622	TFIIH C1-like domain//LIM domain//DNL zinc finger//C2H2-type zinc finger//Zinc finger, C2H2 type//Zinc-finger double domain//Hydrogenase/urease nickel incorporation, metallochaperone, hypA//zinc-finger C2H2-type	GO:0006464//GO:0006281	cellular protein modification process//DNA repair	GO:0016151//GO:0008270//GO:0046872	nickel cation binding//zinc ion binding//metal ion binding	--	--	--	--
Cluster-57245.144532	0.64429	28.5176	-5.3369	3.7276e-05	0.044008	1238	573883819	XP_006630063.1	484	6.1e-46	PREDICTED: protein transport protein Sec24D-like [Lepisosteus oculatus]	557005959	XM_006004519.1	102	1.09645e-43	PREDICTED: Latimeria chalumnae SEC24 family member D (SEC24D), mRNA	K14007	SEC24	protein transport protein SEC24	http://www.genome.jp/dbget-bin/www_bget?ko:K14007	O94855	421	5e-40	Protein transport protein Sec24D OS=Homo sapiens GN=SEC24D PE=1 SV=2	--	--	--	--	--	--	--	--	KOG1984	Vesicle coat complex COPII, subunit SFB3
Cluster-57245.187872	0	19.2397	-6.5854	3.753e-05	0.044161	688	--	--	--	--	--	--	--	--	--	--	--	--	--	--	--	--	--	--	PF10143	2,3-bisphosphoglycerate-independent phosphoglycerate mutase	GO:0006007	glucose catabolic process	GO:0046537//GO:0003824	2,3-bisphosphoglycerate-independent phosphoglycerate mutase activity//catalytic activity	--	--	--	--
Cluster-57245.179785	0	339.254	-10.725	3.844e-05	0.044937	2304	742148871	XP_010880122.1	2502	1.1e-279	PREDICTED: dolichyl-diphosphooligosaccharide--protein glycosyltransferase subunit 1 [Esox lucius]	573886931	XM_006631188.1	846	0	PREDICTED: Lepisosteus oculatus dolichyl-diphosphooligosaccharide--protein glycosyltransferase subunit 1-like (LOC102690802), mRNA	K12666	OST1, RPN1	oligosaccharyltransferase complex subunit alpha (ribophorin I)	http://www.genome.jp/dbget-bin/www_bget?ko:K12666	Q9GMB0	2366	2.7e-265	Dolichyl-diphosphooligosaccharide--protein glycosyltransferase subunit 1 OS=Sus scrofa GN=RPN1 PE=1 SV=1	PF07195//PF04597//PF15070	Flagellar hook-associated protein 2 C-terminus//Ribophorin I//Putative golgin subfamily A member 2-like protein 5	GO:0018279//GO:0007155//GO:0006486	protein N-linked glycosylation via asparagine//cell adhesion//protein glycosylation	GO:0004579	dolichyl-diphosphooligosaccharide-protein glycotransferase activity	GO:0005783//GO:0009288//GO:0005794//GO:0016021//GO:0008250	endoplasmic reticulum//bacterial-type flagellum//Golgi apparatus//integral component of membrane//oligosaccharyltransferase complex	KOG2291	Oligosaccharyltransferase, alpha subunit (ribophorin I)
Cluster-57245.345068	14.1692	0	6.4698	3.8446e-05	0.044937	1001	--	--	--	--	--	--	--	--	--	--	--	--	--	--	--	--	--	--	PF00649	Copper fist DNA binding domain	GO:0006355	regulation of transcription, DNA-templated	GO:0005507//GO:0003700//GO:0003677	copper ion binding//transcription factor activity, sequence-specific DNA binding//DNA binding	GO:0005667//GO:0005634	transcription factor complex//nucleus	--	--
Cluster-57245.93294	0	19.2469	-6.5869	3.8627e-05	0.044999	1918	--	--	--	--	--	--	--	--	--	--	--	--	--	--	--	--	--	--	PF11808	Domain of unknown function (DUF3329)	GO:0016310	phosphorylation	GO:0004673	protein histidine kinase activity	GO:0009365	protein histidine kinase complex	--	--
Cluster-57245.163539	1.61522	81.0933	-5.7127	3.9593e-05	0.045973	1470	82187478	Q6TNP8.1	1600	2.8e-175	RecName: Full=Vacuolar protein sorting-associated protein 26A; AltName: Full=Vesicle protein sorting 26A [Danio rerio]>gi|37362306|gb|AAQ91281.1| vacuolar protein sorting 26 [Danio rerio]>gi|47939344|gb|AAH71350.1| Vps26a protein [Danio rerio]>gi|161611948|gb|AAI55774.1| Vacuolar protein sorting 26 homolog A (yeast) [Danio rerio]	573885294	XM_006630569.1	514	0	PREDICTED: Lepisosteus oculatus vacuolar protein sorting-associated protein 26A-like (LOC102687549), mRNA	K18466	VPS26	vacuolar protein sorting-associated protein 26	http://www.genome.jp/dbget-bin/www_bget?ko:K18466	Q6TNP8	1600	1.2e-176	Vacuolar protein sorting-associated protein 26A OS=Danio rerio GN=vps26a PE=2 SV=1	--	--	GO:0007034//GO:0015031	vacuolar transport//protein transport	--	--	GO:0010008//GO:0030904//GO:0031982	endosome membrane//retromer complex//vesicle	KOG3063	Membrane coat complex Retromer, subunit VPS26
Cluster-57245.187647	0	19.147	-6.5765	4.1096e-05	0.04725	2991	573898174	XP_006636821.1	1595	2.2e-174	PREDICTED: sterol 26-hydroxylase, mitochondrial-like [Lepisosteus oculatus]	146746077	EF413587.1	165	2.56234e-78	Acipenser naccarii osteocalcin-like (OC) gene, complete cds	--	--	--	--	P17178	815	2.5e-85	Sterol 26-hydroxylase, mitochondrial OS=Rattus norvegicus GN=Cyp27a1 PE=1 SV=1	PF00067	Cytochrome P450	GO:0055114	oxidation-reduction process	GO:0016705//GO:0005506//GO:0020037	oxidoreductase activity, acting on paired donors, with incorporation or reduction of molecular oxygen//iron ion binding//heme binding	--	--	--	--
Cluster-57245.318640	22.6536	0	7.144	4.101e-05	0.04725	819	--	--	--	--	--	--	--	--	--	--	--	--	--	--	--	--	--	--	--	--	--	--	--	--	--	--	--	--
Cluster-57245.47337	0	16.5663	-6.3702	4.0996e-05	0.04725	2897	573874961	XP_006625827.1	2429	4.1e-271	PREDICTED: sodium-dependent multivitamin transporter-like [Lepisosteus oculatus]	657567401	XM_008288863.1	459	0	PREDICTED: Stegastes partitus sodium-dependent multivitamin transporter-like (LOC103362495), mRNA	K14386	SLC5A6, SMVT	solute carrier family 5 (sodium-dependent multivitamin transporter), member 6	http://www.genome.jp/dbget-bin/www_bget?ko:K14386	Q9Y289	1973	1.3e-219	Sodium-dependent multivitamin transporter OS=Homo sapiens GN=SLC5A6 PE=2 SV=2	PF00474//PF10716	Sodium:solute symporter family//NADH dehydrogenase transmembrane subunit	GO:0055114//GO:0006118//GO:0055085//GO:0006810	oxidation-reduction process//obsolete electron transport//transmembrane transport//transport	GO:0016655//GO:0005215	oxidoreductase activity, acting on NAD(P)H, quinone or similar compound as acceptor//transporter activity	GO:0016020	membrane	KOG2349	Na+:iodide/myo-inositol/multivitamin symporters
Cluster-57245.245007	1.4519	28.6486	-4.307	4.1252e-05	0.047275	1207	--	--	--	--	--	--	--	--	--	--	--	--	--	--	--	--	--	--	--	--	--	--	--	--	--	--	--	--
Cluster-57245.253912	0.736762	29.6182	-5.3468	4.1481e-05	0.047383	1706	820161164	KKX21757.1	673	1e-67	reticulocalbin-1-like isoform X1 [Scleropages formosus]	701426910	XM_010004266.1	195	3.04989e-95	PREDICTED: Chaetura pelagica reticulocalbin 1, EF-hand calcium binding domain (RCN1), mRNA	--	--	--	--	O93434	659	1.8e-67	Reticulocalbin-1 OS=Takifugu rubripes GN=rcn1 PE=3 SV=1	PF13833//PF00036//PF13499//PF13405//PF13202	EF-hand domain pair//EF hand//EF-hand domain pair//EF-hand domain//EF hand	--	--	GO:0005509	calcium ion binding	--	--	KOG4223	Reticulocalbin, calumenin, DNA supercoiling factor, and related Ca2+-binding proteins of the CREC family (EF-Hand protein superfamily)
Cluster-57245.321399	55.2805	0	8.435	4.193e-05	0.047741	4426	530619955	XP_005299663.1	1643	8.8e-180	PREDICTED: dual specificity protein kinase TTK [Chrysemys picta bellii]	597787792	XM_007257265.1	277	2.08972e-140	PREDICTED: Astyanax mexicanus TTK protein kinase (ttk), transcript variant X1, mRNA	K08866	TTK, MPS1	serine/threonine-protein kinase TTK/MPS1	http://www.genome.jp/dbget-bin/www_bget?ko:K08866	P33981	1532	2.7e-168	Dual specificity protein kinase TTK OS=Homo sapiens GN=TTK PE=1 SV=2	PF06293//PF07714//PF00069	Lipopolysaccharide kinase (Kdo/WaaP) family//Protein tyrosine kinase//Protein kinase domain	GO:0006468	protein phosphorylation	GO:0004672//GO:0005524//GO:0016773	protein kinase activity//ATP binding//phosphotransferase activity, alcohol group as acceptor	GO:0016020	membrane	KOG0596	Dual specificity; serine/threonine and tyrosine kinase
Cluster-49044.4	20.4605	0	6.9973	4.2398e-05	0.048118	565	676817522	KFP12978.1	168	1.2e-09	DnaJ subfamily A member 1, partial [Egretta garzetta]	--	--	--	--	--	K09505	DNAJA4	DnaJ homolog subfamily A member 4	http://www.genome.jp/dbget-bin/www_bget?ko:K09505	Q9JMC3	143	4e-08	DnaJ homolog subfamily A member 4 OS=Mus musculus GN=Dnaja4 PE=2 SV=1	PF00577	Outer membrane usher protein	GO:0006810	transport	GO:0005215	transporter activity	GO:0016020	membrane	KOG0712	Molecular chaperone (DnaJ superfamily)
Cluster-57245.81422	0	15.2723	-6.252	4.3485e-05	0.049193	3128	573884657	XP_006630409.1	1482	2.9e-161	PREDICTED: peroxisomal leader peptide-processing protease-like [Lepisosteus oculatus]	--	--	--	--	--	--	--	--	--	Q9DBA6	1020	4.4e-109	Peroxisomal leader peptide-processing protease OS=Mus musculus GN=Tysnd1 PE=1 SV=1	PF00089//PF09726	Trypsin//Transmembrane protein	GO:0006508	proteolysis	GO:0004252	serine-type endopeptidase activity	GO:0016021	integral component of membrane	--	--
Cluster-57245.231558	0	324.85	-10.662	4.4049e-05	0.049513	2941	719731899	XP_010213828.1	2684	1.1e-300	PREDICTED: discoidin domain-containing receptor 2-like isoform X2 [Tinamus guttatus]	831477110	XM_012857439.1	449	0	PREDICTED: Fundulus heteroclitus discoidin domain-containing receptor 2-like (LOC105921597), mRNA	K05125	DDR2, TKT	discoidin domain receptor family member 2	http://www.genome.jp/dbget-bin/www_bget?ko:K05125	Q16832	2117	2.6e-236	Discoidin domain-containing receptor 2 OS=Homo sapiens GN=DDR2 PE=1 SV=2	PF00069//PF02422//PF07714	Protein kinase domain//Keratin//Protein tyrosine kinase	GO:0006468	protein phosphorylation	GO:0005200//GO:0004672//GO:0005524	structural constituent of cytoskeleton//protein kinase activity//ATP binding	GO:0005882//GO:0005856	intermediate filament//cytoskeleton	KOG1094	Discoidin domain receptor DDR1
Cluster-57245.345941	15.2218	0	6.5708	4.398e-05	0.049513	1990	597785140	XP_007256060.1	392	4.5e-35	PREDICTED: forkhead box protein M1 isoform X3 [Astyanax mexicanus]	--	--	--	--	--	--	--	--	--	Q5W1J6	310	6e-27	Forkhead box protein M1 OS=Xenopus laevis GN=foxm1 PE=2 SV=1	PF09668//PF00250	Aspartyl protease//Forkhead domain	GO:0006355//GO:0006508	regulation of transcription, DNA-templated//proteolysis	GO:0003700//GO:0004190//GO:0043565	transcription factor activity, sequence-specific DNA binding//aspartic-type endopeptidase activity//sequence-specific DNA binding	GO:0005667	transcription factor complex	--	--
Cluster-57245.69464	0	19.8741	-6.6298	4.4487e-05	0.049846	2188	--	--	--	--	--	--	--	--	--	--	--	--	--	--	--	--	--	--	--	--	--	--	--	--	--	--	--	--
At 180 days post hatching
gene_id	AD180F_readcount	AD180M_readcount	log2FoldChange	pval	padj	Gene Length	NR GI	NR ID	NR Score	NR Evalue	NR Description	NT GI	NT ID	NT Score	NT Evalue	NT Description	KO ID	KO Name	KO Description	Http Link	Swissprot ID	Swissprot Score	Swissprot Evalue	Swissprot Description	PFAM ID	PFAM description	Gene Ontology Biological Pathway	BP Description	Gene Ontology Molecular Function	MF Description	Gene Ontology Cellular Component	CC Description	KOG ID	KOG Description
Cluster-57245.186029	5896.11	0	28.852	3.5646e-24	1.2442e-18	1621	642110178	CDQ71451.1	343	1.8e-29	unnamed protein product [Oncorhynchus mykiss]	--	--	--	--	--	K06505	CD74, DHLAG	CD74 antigen	http://www.genome.jp/dbget-bin/www_bget?ko:K06505	P04233	291	7.8e-25	HLA class II histocompatibility antigen gamma chain OS=Homo sapiens GN=CD74 PE=1 SV=3	PF08831	Class II MHC-associated invariant chain trimerisation domain	GO:0006886//GO:0019882//GO:0006955//GO:0007165	intracellular protein transport//antigen processing and presentation//immune response//signal transduction	GO:0042289	MHC class II protein binding	GO:0016020//GO:0042613	membrane//MHC class II protein complex	--	--
Cluster-57245.184564	512.473	0	11.641	1.3926e-14	2.4303e-09	1450	742118670	XP_010874533.1	1190	9.7e-128	PREDICTED: protein SET [Esox lucius]	573906241	XM_006640778.1	519	0	PREDICTED: Lepisosteus oculatus protein SET-like (LOC102699175), mRNA	K11290	SET, TAF1, I2PP2A	template-activating factor I	http://www.genome.jp/dbget-bin/www_bget?ko:K11290	Q01105	1060	4.7e-114	Protein SET OS=Homo sapiens GN=SET PE=1 SV=3	PF01105//PF01494//PF07352//PF00956//PF16517//PF06005	emp24/gp25L/p24 family/GOLD//FAD binding domain//Bacteriophage Mu Gam like protein//Nucleosome assembly protein (NAP)//Novel Ras effector 1 C-terminal SARAH (Sav/Rassf/Hpo) domain//Protein of unknown function (DUF904)	GO:0043093//GO:0006810//GO:0007165//GO:0006334//GO:0042262//GO:0000917	FtsZ-dependent cytokinesis//transport//signal transduction//nucleosome assembly//DNA protection//barrier septum assembly	GO:0071949//GO:0003690	FAD binding//double-stranded DNA binding	GO:0005634//GO:0005737//GO:0016021	nucleus//cytoplasm//integral component of membrane	KOG1508	DNA replication factor/protein phosphatase inhibitor SET/SPR-2
Cluster-57245.184258	317.545	0	10.95	3.5065e-14	4.0795e-09	334	573886417	XP_006631059.1	311	1.9e-26	PREDICTED: 60S ribosomal protein L32-like [Lepisosteus oculatus]	--	--	--	--	--	K02912	RP-L32e, RPL32	large subunit ribosomal protein L32e	http://www.genome.jp/dbget-bin/www_bget?ko:K02912	Q90YT6	294	7.2e-26	60S ribosomal protein L32 OS=Ictalurus punctatus GN=rpl32 PE=2 SV=1	PF01655	Ribosomal protein L32	GO:0006412//GO:0042254	translation//ribosome biogenesis	GO:0003735	structural constituent of ribosome	GO:0005622//GO:0005840	intracellular//ribosome	KOG0878	60S ribosomal protein L32
Cluster-57245.77157	434.369	0	11.402	5.8742e-14	5.1256e-09	1143	573878134	XP_006627301.1	392	2.6e-35	PREDICTED: immediate early response 3-interacting protein 1-like [Lepisosteus oculatus]	--	--	--	--	--	--	--	--	--	Q3B8G7	381	2e-35	Immediate early response 3-interacting protein 1 OS=Xenopus laevis GN=ier3ip1 PE=3 SV=1	--	--	--	--	--	--	--	--	KOG4779	Predicted membrane protein
Cluster-57245.142825	187.17	0	10.187	2.9238e-13	1.7008e-08	2847	768351502	XP_011572670.1	150	7.5e-07	PREDICTED: serine protease inhibitor Kazal-type 2 [Aquila chrysaetos canadensis]	--	--	--	--	--	--	--	--	--	--	--	--	--	--	--	--	--	--	--	--	--	--	--
Cluster-57245.173968	5.65133	161.013	-4.8006	2.5305e-13	1.7008e-08	4133	573906536	XP_006640988.1	3638	0	PREDICTED: nitric oxide synthase, inducible-like [Lepisosteus oculatus]	742208773	XM_010861443.1	428	0	PREDICTED: Bison bison bison nitric oxide synthase 2, inducible (NOS2), mRNA	K13241	NOS2	nitric-oxide synthase, inducible	http://www.genome.jp/dbget-bin/www_bget?ko:K13241	Q90703	3298	0	Nitric oxide synthase, inducible OS=Gallus gallus GN=NOS2 PE=2 SV=1	PF00175//PF00258//PF00667//PF02898	Oxidoreductase NAD-binding domain//Flavodoxin//FAD binding domain//Nitric oxide synthase, oxygenase domain	GO:0006809//GO:0055114	nitric oxide biosynthetic process//oxidation-reduction process	GO:0004517//GO:0016491//GO:0010181	nitric-oxide synthase activity//oxidoreductase activity//FMN binding	--	--	KOG1158	NADP/FAD dependent oxidoreductase
Cluster-57245.129002	469.346	0	11.514	5.013e-13	2.4995e-08	2509	556972558	XP_005994463.1	2315	5.9e-258	PREDICTED: copine-6-like isoform X1 [Latimeria chalumnae]	594665594	XM_007180842.1	252	9.30213e-127	PREDICTED: Balaenoptera acutorostrata scammoni copine VI (neuronal) (CPNE6), mRNA	--	--	--	--	O95741	1965	9.4e-219	Copine-6 OS=Homo sapiens GN=CPNE6 PE=1 SV=3	PF00168//PF08039	C2 domain//Mitochondrial proteolipid	--	--	GO:0005515	protein binding	GO:0005739	mitochondrion	KOG1327	Copine
Cluster-57245.104883	145.788	0	9.8277	8.0427e-13	3.5089e-08	1025	667243033	XP_008572977.1	324	1.8e-27	PREDICTED: ubiquinone biosynthesis protein COQ9, mitochondrial [Galeopterus variegatus]	27368381	AL929309.6	49	2.62102e-14	Zebrafish DNA sequence from clone CH211-51L3 in linkage group 25, complete sequence	K18587	COQ9	ubiquinone biosynthesis protein COQ9	http://www.genome.jp/dbget-bin/www_bget?ko:K18587	Q2NL34	319	2.8e-28	Ubiquinone biosynthesis protein COQ9, mitochondrial OS=Bos taurus GN=COQ9 PE=2 SV=1	--	--	--	--	--	--	--	--	--	--
Cluster-57245.219353	209.523	0	10.35	9.7402e-13	3.7773e-08	388	573890401	XP_006632962.1	331	1e-28	PREDICTED: NADH dehydrogenase [ubiquinone] 1 alpha subcomplex subunit 1-like [Lepisosteus oculatus]	--	--	--	--	--	--	--	--	--	O35683	297	3.8e-26	NADH dehydrogenase [ubiquinone] 1 alpha subcomplex subunit 1 OS=Mus musculus GN=Ndufa1 PE=3 SV=1	--	--	--	--	--	--	--	--	--	--
Cluster-57245.129009	707.335	0	12.106	1.5928e-12	5.0538e-08	2557	556972558	XP_005994463.1	2315	6e-258	PREDICTED: copine-6-like isoform X1 [Latimeria chalumnae]	594665594	XM_007180842.1	255	2.03815e-128	PREDICTED: Balaenoptera acutorostrata scammoni copine VI (neuronal) (CPNE6), mRNA	--	--	--	--	O95741	1965	9.6e-219	Copine-6 OS=Homo sapiens GN=CPNE6 PE=1 SV=3	PF00168//PF08039	C2 domain//Mitochondrial proteolipid	--	--	GO:0005515	protein binding	GO:0005739	mitochondrion	KOG1327	Copine
Cluster-57245.184839	647.192	1.16137	9.1213	1.5573e-12	5.0538e-08	1378	742229200	XP_010900597.1	1270	4.9e-137	PREDICTED: forkhead box protein L2 [Esox lucius]	582040373	KF870575.1	849	0	Acipenser ruthenus forkhead box L2 mRNA, partial cds	--	--	--	--	Q6VFT6	851	7.7e-90	Forkhead box protein L2 OS=Sus scrofa GN=FOXL2 PE=3 SV=1	PF00250	Forkhead domain	GO:0006355	regulation of transcription, DNA-templated	GO:0003700//GO:0043565	transcription factor activity, sequence-specific DNA binding//sequence-specific DNA binding	GO:0005667	transcription factor complex	--	--
Cluster-57245.193391	420.766	0	11.357	2.7121e-12	7.8885e-08	2394	573906232	XP_006640836.1	2136	3.2e-237	PREDICTED: bile salt-activated lipase-like [Lepisosteus oculatus]	573906231	XM_006640773.1	469	0	PREDICTED: Lepisosteus oculatus bile salt-activated lipase-like (LOC102697974), mRNA	K12298	CEL	bile salt-stimulated lipase	http://www.genome.jp/dbget-bin/www_bget?ko:K12298	P30122	1829	5.3e-203	Bile salt-activated lipase (Fragment) OS=Bos taurus GN=CEL PE=1 SV=2	PF07859	alpha/beta hydrolase fold	GO:0008152	metabolic process	GO:0016787	hydrolase activity	--	--	--	--
Cluster-57245.137607	227.196	0	10.467	3.6713e-12	9.4241e-08	1346	820160796	KKX21516.1	244	4.4e-18	hypothetical protein Z043_2059 [Scleropages formosus]	--	--	--	--	--	--	--	--	--	Q8NCU8	215	4.2e-16	Uncharacterized protein encoded by LINC00116 OS=Homo sapiens GN=LINC00116 PE=1 SV=1	PF06305	Protein of unknown function (DUF1049)	--	--	--	--	GO:0005887	integral component of plasma membrane	--	--
Cluster-57245.212683	753.608	4.50337	7.3769	3.7801e-12	9.4241e-08	1358	557005084	XP_006004321.1	1016	1.4e-107	PREDICTED: estradiol 17-beta-dehydrogenase 1 [Latimeria chalumnae]	--	--	--	--	--	K00044	HSD17B1	17beta-estradiol 17-dehydrogenase	http://www.genome.jp/dbget-bin/www_bget?ko:K00044	Q1WNP0	731	6.2e-76	Estradiol 17-beta-dehydrogenase 1 OS=Pan troglodytes GN=HSD17B1 PE=3 SV=3	PF00106//PF12242	short chain dehydrogenase//NAD(P)H binding domain of trans-2-enoyl-CoA reductase	GO:0055114//GO:0008152	oxidation-reduction process//metabolic process	GO:0016491	oxidoreductase activity	--	--	KOG1205	Predicted dehydrogenase
Cluster-57245.196362	187.393	0	10.191	6.5153e-12	1.516e-07	1446	675368093	KFM60995.1	166	5.3e-09	hypothetical protein X975_04887, partial [Stegodyphus mimosarum]	--	--	--	--	--	--	--	--	--	--	--	--	--	--	--	--	--	--	--	--	--	--	--
Cluster-57245.108113	132.926	0	9.6931	1.142e-11	2.3446e-07	2290	47087461	NP_998630.1	2416	1e-269	protein transport protein Sec23A [Danio rerio]>gi|82187967|sp|Q7SZE5.1|SC23A_DANRE RecName: Full=Protein transport protein Sec23A; AltName: Full=SEC23-related protein A>gi|31127062|gb|AAH52768.1| Sec23 homolog A (S. cerevisiae) [Danio rerio]>gi|182891998|gb|AAI65662.1| Sec23a protein [Danio rerio]	573888896	XM_006632153.1	696	0	PREDICTED: Lepisosteus oculatus protein transport protein Sec23A-like (LOC102682512), transcript variant X2, mRNA	K14006	SEC23	protein transport protein SEC23	http://www.genome.jp/dbget-bin/www_bget?ko:K14006	Q7SZE5	2416	4.3e-271	Protein transport protein Sec23A OS=Danio rerio GN=sec23a PE=2 SV=1	PF04815//PF04811	Sec23/Sec24 helical domain//Sec23/Sec24 trunk domain	GO:0006886//GO:0051216//GO:0006888//GO:0048702//GO:0035138	intracellular protein transport//cartilage development//ER to Golgi vesicle-mediated transport//embryonic neurocranium morphogenesis//pectoral fin morphogenesis	GO:0008270	zinc ion binding	GO:0030127//GO:0030868//GO:0000139	COPII vesicle coat//smooth endoplasmic reticulum membrane//Golgi membrane	KOG1986	Vesicle coat complex COPII, subunit SEC23
Cluster-57245.283200	0	143.623	-9.5118	1.1029e-11	2.3446e-07	6514	573876961	XP_006626740.1	1693	2.1e-185	PREDICTED: protein FAM214B-like [Lepisosteus oculatus]	573876960	XM_006626677.1	474	0	PREDICTED: Lepisosteus oculatus protein FAM214B-like (LOC102696552), mRNA	--	--	--	--	Q5BIM2	863	1.5e-90	Protein FAM214B OS=Bos taurus GN=FAM214B PE=2 SV=1	PF11421//PF07440	ATP synthase F1 beta subunit//Caerin 1 protein	GO:0006754	ATP biosynthetic process	GO:0016887//GO:0005524	ATPase activity//ATP binding	GO:0000275//GO:0005576	mitochondrial proton-transporting ATP synthase complex, catalytic core F(1)//extracellular region	KOG2306	Uncharacterized conserved protein
Cluster-57245.115018	189.429	0	10.206	1.4025e-11	2.7194e-07	1853	677290909	KFP73337.1	155	1.3e-07	hypothetical protein N311_07587, partial [Apaloderma vittatum]	--	--	--	--	--	--	--	--	--	--	--	--	--	PF13895//PF02480	Immunoglobulin domain//Alphaherpesvirus glycoprotein E	--	--	GO:0005515	protein binding	GO:0016020	membrane	--	--
Cluster-57245.181629	0	1890.05	-13.23	1.5118e-11	2.7772e-07	1999	530650742	XP_005311798.1	296	6.2e-24	PREDICTED: uncharacterized protein LOC101932660 [Chrysemys picta bellii]	--	--	--	--	--	K01403	MMP9	matrix metalloproteinase-9 (gelatinase B)	http://www.genome.jp/dbget-bin/www_bget?ko:K01403	P41246	276	5.3e-23	Matrix metalloproteinase-9 OS=Oryctolagus cuniculus GN=MMP9 PE=2 SV=1	--	--	--	--	--	--	--	--	--	--
Cluster-35449.8	138.805	5.26467	4.7229	1.9404e-11	3.3862e-07	3727	545550790	XP_005638804.1	1484	2e-161	PREDICTED: cell adhesion molecule 2 isoform X1 [Canis lupus familiaris]	759109338	XM_011356419.1	349	1.6603e-180	PREDICTED: Pteropus vampyrus cell adhesion molecule 2 (CADM2), mRNA	--	--	--	--	Q8BLQ9	1430	1.5e-156	Cell adhesion molecule 2 OS=Mus musculus GN=Cadm2 PE=1 SV=2	PF16685//PF13895	zinc RING finger of MSL2//Immunoglobulin domain	--	--	GO:0005515//GO:0061630	protein binding//ubiquitin protein ligase activity	--	--	--	--
Cluster-57245.180280	0	119.885	-9.2511	2.121e-11	3.5253e-07	2324	557319422	XP_006032879.1	2227	8.8e-248	PREDICTED: cystathionine beta-synthase-like isoform X2 [Alligator sinensis]	573902512	XM_006638918.1	568	0	PREDICTED: Lepisosteus oculatus cystathionine beta-synthase-like (LOC102682531), mRNA	K01697	E4.2.1.22, CBS	cystathionine beta-synthase	http://www.genome.jp/dbget-bin/www_bget?ko:K01697	P35520	2102	1.1e-234	Cystathionine beta-synthase OS=Homo sapiens GN=CBS PE=1 SV=2	--	--	--	--	--	--	--	--	KOG1252	Cystathionine beta-synthase and related enzymes
Cluster-57245.196215	191.609	0	10.223	2.6882e-11	4.2648e-07	3079	573902110	XP_006638780.1	2073	8.4e-230	PREDICTED: spastin-like [Lepisosteus oculatus]	589956311	XM_006990706.1	285	5.17308e-145	PREDICTED: Peromyscus maniculatus bairdii spastin (Spast), partial mRNA	--	--	--	--	B2RYN7	1898	6.8e-211	Spastin OS=Rattus norvegicus GN=Spast PE=2 SV=1	PF05496//PF01695//PF07724//PF07728//PF06068//PF00004	Holliday junction DNA helicase ruvB N-terminus//IstB-like ATP binding protein//AAA domain (Cdc48 subfamily)//AAA domain (dynein-related subfamily)//TIP49 C-terminus//ATPase family associated with various cellular activities (AAA)	GO:0006281//GO:0006310	DNA repair//DNA recombination	GO:0009378//GO:0005524//GO:0016887//GO:0003678	four-way junction helicase activity//ATP binding//ATPase activity//DNA helicase activity	GO:0009379//GO:0005657	Holliday junction helicase complex//replication fork	KOG0740	AAA+-type ATPase
Cluster-57245.170769	196.413	0	10.257	2.8833e-11	4.3755e-07	252	--	--	--	--	--	--	--	--	--	--	--	--	--	--	--	--	--	--	--	--	--	--	--	--	--	--	--	--
Cluster-57245.155848	1.12695	212.327	-7.3632	9.1879e-11	1.3362e-06	1338	637271409	XP_008103367.1	298	2.4e-24	PREDICTED: musculoskeletal embryonic nuclear protein 1 [Anolis carolinensis]	634879626	XM_007952094.1	62	2.0443e-21	PREDICTED: Orycteropus afer afer musculoskeletal, embryonic nuclear protein 1 (MUSTN1), mRNA	--	--	--	--	Q76MS9	283	5.5e-24	Musculoskeletal embryonic nuclear protein 1 OS=Gallus gallus GN=MUSTN1 PE=3 SV=1	PF15682	Musculoskeletal, temporally activated-embryonic nuclear protein 1	GO:0002062//GO:0035988//GO:0042246	chondrocyte differentiation//chondrocyte proliferation//tissue regeneration	--	--	GO:0005634	nucleus	--	--
Cluster-57245.144185	37.9493	0	21.958	1.2781e-10	1.738e-06	2336	573885919	XP_006630822.1	2245	7.2e-250	PREDICTED: xaa-Pro aminopeptidase 1-like isoform X1 [Lepisosteus oculatus]	573885918	XM_006630759.1	646	0	PREDICTED: Lepisosteus oculatus xaa-Pro aminopeptidase 1-like (LOC102690735), transcript variant X1, mRNA	K01262	pepP	Xaa-Pro aminopeptidase	http://www.genome.jp/dbget-bin/www_bget?ko:K01262	Q9NQW7	2023	1.6e-225	Xaa-Pro aminopeptidase 1 OS=Homo sapiens GN=XPNPEP1 PE=1 SV=3	PF04319	NifZ domain	GO:0009399	nitrogen fixation	--	--	--	--	KOG2413	Xaa-Pro aminopeptidase
Cluster-57245.201878	37.4689	0	21.944	1.3198e-10	1.738e-06	2705	573899474	XP_006637468.1	2482	2.8e-277	PREDICTED: F-box-like/WD repeat-containing protein TBL1XR1-like [Lepisosteus oculatus]	556964457	XM_005991927.1	978	0	PREDICTED: Latimeria chalumnae transducin (beta)-like 1 X-linked receptor 1 (TBL1XR1), transcript variant X3, mRNA	K04508	TBL1	transducin (beta)-like 1	http://www.genome.jp/dbget-bin/www_bget?ko:K04508	Q9BZK7	2458	6.9e-276	F-box-like/WD repeat-containing protein TBL1XR1 OS=Homo sapiens GN=TBL1XR1 PE=1 SV=1	PF08513//PF04053//PF00457//PF00400	LisH//Coatomer WD associated region//Glycosyl hydrolases family 11//WD domain, G-beta repeat	GO:0005975//GO:0006886//GO:0016192	carbohydrate metabolic process//intracellular protein transport//vesicle-mediated transport	GO:0005515//GO:0004553//GO:0005198	protein binding//hydrolase activity, hydrolyzing O-glycosyl compounds//structural molecule activity	GO:0030117	membrane coat	KOG0273	Beta-transducin family (WD-40 repeat) protein
Cluster-57245.28993	36.9886	0	21.937	1.3445e-10	1.738e-06	5471	573896238	XP_006635860.1	3143	0	PREDICTED: dyslexia-associated protein KIAA0319-like [Lepisosteus oculatus]	573896237	XM_006635797.1	546	0	PREDICTED: Lepisosteus oculatus dyslexia-associated protein KIAA0319-like (LOC102685818), mRNA	--	--	--	--	Q5VV43	2741	0	Dyslexia-associated protein KIAA0319 OS=Homo sapiens GN=KIAA0319 PE=1 SV=1	PF00028	Cadherin domain	GO:0007156	homophilic cell adhesion via plasma membrane adhesion molecules	GO:0005509	calcium ion binding	GO:0016020	membrane	--	--
Cluster-57245.129006	171.132	0	10.06	1.3975e-10	1.742e-06	2411	556972558	XP_005994463.1	2315	5.7e-258	PREDICTED: copine-6-like isoform X1 [Latimeria chalumnae]	594665594	XM_007180842.1	252	8.93366e-127	PREDICTED: Balaenoptera acutorostrata scammoni copine VI (neuronal) (CPNE6), mRNA	--	--	--	--	O95741	1965	9e-219	Copine-6 OS=Homo sapiens GN=CPNE6 PE=1 SV=3	PF08039//PF00168	Mitochondrial proteolipid//C2 domain	--	--	GO:0005515	protein binding	GO:0005739	mitochondrion	KOG1327	Copine
Cluster-57245.176029	0	186.736	-9.8906	1.4975e-10	1.7422e-06	621	597767597	XP_007247648.1	473	5.7e-45	PREDICTED: serine/arginine-rich splicing factor 5-like [Astyanax mexicanus]	597767596	XM_007247586.1	139	1.44648e-64	PREDICTED: Astyanax mexicanus serine/arginine-rich splicing factor 5-like (LOC103034457), mRNA	K12893	SFRS4_5_6	splicing factor, arginine/serine-rich 4/5/6	http://www.genome.jp/dbget-bin/www_bget?ko:K12893	O35326	377	3.2e-35	Serine/arginine-rich splicing factor 5 OS=Mus musculus GN=Srsf5 PE=1 SV=2	PF00076	RNA recognition motif. (a.k.a. RRM, RBD, or RNP domain)	--	--	GO:0003676	nucleic acid binding	--	--	KOG0106	Alternative splicing factor SRp55/B52/SRp75 (RRM superfamily)
Cluster-57245.229923	36.0278	0	21.896	1.4723e-10	1.7422e-06	2294	557020474	XP_006010558.1	1037	8.4e-110	PREDICTED: interferon-induced protein with tetratricopeptide repeats 5-like [Latimeria chalumnae]>gi|575396575|gb|AHG59334.1| IFI56 [Latimeria menadoensis]	685042593	LN591118.1	97	1.23915e-40	Cyprinus carpio genome assembly common carp genome ,scaffold 000028815	K14217	IFIT1	interferon-induced protein with tetratricopeptide repeats 1	http://www.genome.jp/dbget-bin/www_bget?ko:K14217	P09914	840	2.4e-88	Interferon-induced protein with tetratricopeptide repeats 1 OS=Homo sapiens GN=IFIT1 PE=1 SV=2	PF16954//PF13176//PF13414//PF13374//PF13181//PF00515	Haem-transporter, endosomal/lysosomal, haem-responsive gene//Tetratricopeptide repeat//TPR repeat//Tetratricopeptide repeat//Tetratricopeptide repeat//Tetratricopeptide repeat	GO:0015886	heme transport	GO:0005515//GO:0015232	protein binding//heme transporter activity	--	--	--	--
Cluster-57245.169442	34.5867	0	21.839	1.6795e-10	1.8217e-06	2273	221139734	NP_001070838.2	1646	2e-180	protein kinase, cAMP-dependent, regulatory, type II, alpha A [Danio rerio]	573886870	XM_006631161.1	493	0	PREDICTED: Lepisosteus oculatus cAMP-dependent protein kinase type II-alpha regulatory subunit-like (LOC102684925), mRNA	--	--	--	--	P00515	1456	8.9e-160	cAMP-dependent protein kinase type II-alpha regulatory subunit OS=Bos taurus GN=PRKAR2A PE=1 SV=2	--	--	--	--	--	--	--	--	KOG1113	cAMP-dependent protein kinase types I and II, regulatory subunit
Cluster-57245.182645	34.1063	0	21.823	1.7448e-10	1.8217e-06	2968	--	--	--	--	--	--	--	--	--	--	--	--	--	--	--	--	--	--	--	--	--	--	--	--	--	--	--	--
Cluster-57245.208492	33.626	0	21.803	1.8271e-10	1.8217e-06	1252	--	--	--	--	--	--	--	--	--	--	--	--	--	--	--	--	--	--	--	--	--	--	--	--	--	--	--	--
Cluster-57245.223809	34.5867	0	21.839	1.6795e-10	1.8217e-06	1249	573906132	XP_006640786.1	971	2.1e-102	PREDICTED: HAUS augmin-like complex subunit 4-like [Lepisosteus oculatus]	--	--	--	--	--	K16587	HAUS4	HAUS augmin-like complex subunit 4	http://www.genome.jp/dbget-bin/www_bget?ko:K16587	Q9H6D7	607	1.4e-61	HAUS augmin-like complex subunit 4 OS=Homo sapiens GN=HAUS4 PE=1 SV=1	PF14735	HAUS augmin-like complex subunit 4	GO:0051225	spindle assembly	--	--	GO:0070652	HAUS complex	--	--
Cluster-57245.229203	33.626	0	21.803	1.8271e-10	1.8217e-06	947	--	--	--	--	--	--	--	--	--	--	--	--	--	--	--	--	--	--	--	--	--	--	--	--	--	--	--	--
Cluster-57245.254127	0	90.5442	-8.8461	1.879e-10	1.8217e-06	2129	573878268	XP_006627366.1	1440	1.5e-156	PREDICTED: zinc phosphodiesterase ELAC protein 1-like [Lepisosteus oculatus]	--	--	--	--	--	K00784	rnz	ribonuclease Z	http://www.genome.jp/dbget-bin/www_bget?ko:K00784	Q29RY4	1314	2.4e-143	Zinc phosphodiesterase ELAC protein 1 OS=Bos taurus GN=ELAC1 PE=2 SV=1	PF15088//PF13691	NADH dehydrogenase [ubiquinone] 1 subunit C1, mitochondrial//tRNase Z endonuclease	GO:0008033	tRNA processing	--	--	GO:0005739//GO:0005747	mitochondrion//mitochondrial respiratory chain complex I	KOG2121	Predicted metal-dependent hydrolase (beta-lactamase superfamily)
Cluster-57245.216981	92.1095	0	9.1632	2.0224e-10	1.9078e-06	3552	597779540	XP_007253376.1	4074	0	PREDICTED: cytosolic 10-formyltetrahydrofolate dehydrogenase [Astyanax mexicanus]	573886435	XM_006631005.1	1282	0	PREDICTED: Lepisosteus oculatus cytosolic 10-formyltetrahydrofolate dehydrogenase-like (LOC102687756), transcript variant X1, mRNA	K00289	E1.5.1.6, FTHFD	formyltetrahydrofolate dehydrogenase	http://www.genome.jp/dbget-bin/www_bget?ko:K00289	Q6GNL7	3890	0	Cytosolic 10-formyltetrahydrofolate dehydrogenase OS=Xenopus laevis GN=aldh1l1 PE=2 SV=1	PF02911//PF00551//PF00171	Formyl transferase, C-terminal domain//Formyl transferase//Aldehyde dehydrogenase family	GO:0009058//GO:0055114//GO:0008152	biosynthetic process//oxidation-reduction process//metabolic process	GO:0016742//GO:0016491	hydroxymethyl-, formyl- and related transferase activity//oxidoreductase activity	--	--	KOG2452	Formyltetrahydrofolate dehydrogenase
Cluster-57245.151778	30.2634	0	21.659	2.5846e-10	2.3739e-06	2200	597736470	XP_007230493.1	1488	4.1e-162	PREDICTED: X-ray repair cross-complementing protein 5 isoform X1 [Astyanax mexicanus]	58221046	AY877316.1	162	8.73706e-77	Danio rerio Ku80 protein (XRCC5) mRNA, complete cds	K10885	XRCC5, KU80, G22P2	ATP-dependent DNA helicase 2 subunit 2	http://www.genome.jp/dbget-bin/www_bget?ko:K10885	P27641	1234	4.8e-134	X-ray repair cross-complementing protein 5 OS=Mus musculus GN=Xrcc5 PE=2 SV=4	PF03730//PF02735//PF08785	Ku70/Ku80 C-terminal arm//Ku70/Ku80 beta-barrel domain//Ku C terminal domain like	GO:0006303	double-strand break repair via nonhomologous end joining	GO:0004003//GO:0016817//GO:0003677	ATP-dependent DNA helicase activity//hydrolase activity, acting on acid anhydrides//DNA binding	GO:0005657	replication fork	KOG2326	DNA-binding subunit of a DNA-dependent protein kinase (Ku80 autoantigen)
Cluster-57245.126124	0.281738	276.158	-9.4932	2.7396e-10	2.3905e-06	950	--	--	--	--	--	--	--	--	--	--	--	--	--	--	--	--	--	--	PF06883	RNA polymerase I, Rpa2 specific domain	GO:0006351//GO:0006144//GO:0006206	transcription, DNA-templated//purine nucleobase metabolic process//pyrimidine nucleobase metabolic process	GO:0003899	DNA-directed RNA polymerase activity	GO:0005634//GO:0005730	nucleus//nucleolus	--	--
Cluster-57245.261296	29.783	0	21.643	2.7067e-10	2.3905e-06	1462	573906520	XP_006640980.1	343	1.6e-29	PREDICTED: replication protein A 70 kDa DNA-binding subunit-like isoform X1 [Lepisosteus oculatus]	--	--	--	--	--	--	--	--	--	Q6NY74	322	1.8e-28	Replication protein A 70 kDa DNA-binding subunit OS=Danio rerio GN=rpa1 PE=1 SV=1	PF02723//PF04057	Non-structural protein NS3/Small envelope protein E//Replication factor-A protein 1, N-terminal domain	GO:0006260	DNA replication	GO:0003677	DNA binding	GO:0016020//GO:0005634	membrane//nucleus	--	--
Cluster-57245.239055	472.899	12.4148	5.2549	2.9767e-10	2.5341e-06	2957	573883622	XP_006629967.1	1995	8.9e-221	PREDICTED: excitatory amino acid transporter 3-like [Lepisosteus oculatus]	573883621	XM_006629904.1	574	0	PREDICTED: Lepisosteus oculatus excitatory amino acid transporter 3-like (LOC102687626), mRNA	--	--	--	--	P43005	1838	5.9e-204	Excitatory amino acid transporter 3 OS=Homo sapiens GN=SLC1A1 PE=1 SV=2	PF00375	Sodium:dicarboxylate symporter family	GO:0006812//GO:0006835//GO:0006820	cation transport//dicarboxylic acid transport//anion transport	GO:0017153	sodium:dicarboxylate symporter activity	GO:0016020	membrane	--	--
Cluster-57245.151371	0	99.1474	-8.9768	3.1158e-10	2.5893e-06	5292	573885635	XP_006630687.1	4764	0	PREDICTED: membrane-associated guanylate kinase, WW and PDZ domain-containing protein 1-like [Lepisosteus oculatus]	573885634	XM_006630624.1	632	0	PREDICTED: Lepisosteus oculatus membrane-associated guanylate kinase, WW and PDZ domain-containing protein 1-like (LOC102698076), mRNA	K05631	AIP3, WWP3, BAIAP1	atrophin-1 interacting protein 3 (BAI1-associated protein 1)	http://www.genome.jp/dbget-bin/www_bget?ko:K05631	Q6RHR9	4562	0	Membrane-associated guanylate kinase, WW and PDZ domain-containing protein 1 OS=Mus musculus GN=Magi1 PE=1 SV=1	PF13180//PF00397//PF10099//PF00595	PDZ domain//WW domain//Anti-sigma-K factor rskA//PDZ domain (Also known as DHR or GLGF)	--	--	GO:0005515	protein binding	GO:0005886//GO:0016021	plasma membrane//integral component of membrane	KOG3209	WW domain-containing protein
Cluster-57245.254067	190.573	6.64799	4.8374	3.9281e-10	3.1884e-06	1717	557016953	XP_006008898.1	384	3.3e-34	PREDICTED: interleukin-17C-like [Latimeria chalumnae]	--	--	--	--	--	K05492	IL17D, IL27	interleukin 17D	http://www.genome.jp/dbget-bin/www_bget?ko:K05492	Q9P0M4	182	3.6e-12	Interleukin-17C OS=Homo sapiens GN=IL17C PE=1 SV=1	PF06083	Interleukin-17	GO:0007165//GO:0006954	signal transduction//inflammatory response	GO:0005125	cytokine activity	GO:0005576	extracellular region	--	--
Cluster-57245.17444	89.5688	3.44825	4.6909	4.3177e-10	3.425e-06	2150	573897365	XP_006636419.1	227	6.7e-16	PREDICTED: G-protein coupled receptor 39-like [Lepisosteus oculatus]	--	--	--	--	--	--	--	--	--	Q5U431	200	3.7e-14	G-protein coupled receptor 39 OS=Mus musculus GN=Gpr39 PE=2 SV=1	--	--	--	--	--	--	--	--	--	--
Cluster-57245.53881	0	163.821	-9.7015	4.4169e-10	3.4258e-06	3565	556975841	XP_005995483.1	365	1.1e-31	PREDICTED: trichohyalin-like [Latimeria chalumnae]	--	--	--	--	--	--	--	--	--	A7YY35	221	2.3e-16	Uncharacterized protein KIAA2012 homolog OS=Bos taurus GN=KIAA2012 PE=2 SV=2	PF02083//PF04995	Urotensin II//Heme exporter protein D (CcmD)	GO:0015886//GO:0007165//GO:0017004//GO:0008217//GO:0042312	heme transport//signal transduction//cytochrome complex assembly//regulation of blood pressure//regulation of vasodilation	GO:0005179	hormone activity	GO:0005576//GO:0016021	extracellular region//integral component of membrane	--	--
Cluster-57245.190843	16.9839	371.737	-4.4368	4.5756e-10	3.4718e-06	1966	542262507	XP_005466078.1	307	3.2e-25	PREDICTED: uncharacterized protein LOC102081973 [Oreochromis niloticus]	--	--	--	--	--	--	--	--	--	P61556	175	2.7e-11	Syncytin-2 OS=Macaca fascicularis GN=ERVFRD-1 PE=3 SV=1	--	--	--	--	--	--	--	--	--	--
Cluster-57245.196620	68.8837	0	8.7471	5.4062e-10	4.0147e-06	1705	831311488	XP_012688197.1	864	7.2e-90	PREDICTED: cell adhesion molecule-related/down-regulated by oncogenes [Clupea harengus]	--	--	--	--	--	--	--	--	--	Q90Z04	751	3.8e-78	Cell adhesion molecule-related/down-regulated by oncogenes OS=Xenopus laevis GN=cdon PE=2 SV=1	PF13895//PF05790	Immunoglobulin domain//Immunoglobulin C2-set domain	GO:0007155	cell adhesion	GO:0005515	protein binding	GO:0016021	integral component of membrane	--	--
Cluster-57245.151648	98.0037	0	9.2519	6.435e-10	4.6791e-06	746	821110514	XP_004456947.2	220	1.5e-15	PREDICTED: cystatin-B-like, partial [Dasypus novemcinctus]	--	--	--	--	--	K13907	CSTA_B	cystatin-A/B	http://www.genome.jp/dbget-bin/www_bget?ko:K13907	Q8I030	201	9.8e-15	Cystatin-B OS=Pan troglodytes GN=CSTB PE=3 SV=1	PF00031	Cystatin domain	--	--	GO:0004869	cysteine-type endopeptidase inhibitor activity	--	--	--	--
Cluster-57245.330601	73.594	0	8.8421	6.6292e-10	4.722e-06	2006	573892983	XP_006634245.1	1837	1.3e-202	PREDICTED: jmjC domain-containing protein 4-like [Lepisosteus oculatus]	835878450	XM_004542832.2	248	1.2401e-124	PREDICTED: Maylandia zebra jumonji domain containing 4 (jmjd4), mRNA	--	--	--	--	Q08BY5	1692	3.4e-187	JmjC domain-containing protein 4 OS=Danio rerio GN=jmjd4 PE=2 SV=1	--	--	--	--	--	--	--	--	KOG2131	Uncharacterized conserved protein, contains JmjC domain
Cluster-57245.181594	129.999	0	9.6605	8.379e-10	5.8491e-06	485	32452105	CAD38126.1	761	1.8e-78	keratin type IIE [Acipenser baerii]	32452104	AJ493263.1	426	0	Acipenser baeri partial mRNA for keratin type IIE (krt2 gene)	--	--	--	--	Q6NWF6	660	3.8e-68	Keratin, type II cytoskeletal 8 OS=Danio rerio GN=krt8 PE=1 SV=1	PF16331//PF10473//PF15233//PF00038//PF05773//PF06810//PF01496//PF06156//PF08702//PF04513//PF00170//PF05531//PF11365//PF07926//PF01166//PF07328//PF08912//PF04977	TolA binding protein trimerisation//Leucine-rich repeats of kinetochore protein Cenp-F/LEK1//Synaptonemal complex central element protein 1//Intermediate filament protein//RWD domain//Phage minor structural protein GP20//V-type ATPase 116kDa subunit family//Protein of unknown function (DUF972)//Fibrinogen alpha/beta chain family//Baculovirus polyhedron envelope protein, PEP, C terminus//bZIP tran…	GO:0030168//GO:0070193//GO:0006355//GO:0007165//GO:0015991//GO:0007130//GO:0010506//GO:0006260//GO:0015992//GO:0007128//GO:0007049//GO:0006606//GO:0051258//GO:0070206	platelet activation//synaptonemal complex organization//regulation of transcription, DNA-templated//signal transduction//ATP hydrolysis coupled proton transport//synaptonemal complex assembly//regulation of autophagy//DNA replication//proton transport//meiotic prophase I//cell cycle//protein import into nucleus//protein polymerization//protein trimerization	GO:0005102//GO:0005198//GO:0005515//GO:0042803//GO:0003700//GO:0045502//GO:0004519//GO:0015078//GO:0008134//GO:0017048//GO:0043565//GO:0030674	receptor binding//structural molecule activity//protein binding//protein homodimerization activity//transcription factor activity, sequence-specific DNA binding//dynein binding//endonuclease activity//hydrogen ion transmembrane transporter activity//transcription factor binding//Rho GTPase binding//sequence-specific DNA binding//protein binding, bridging	GO:0033179//GO:0005667//GO:0005882//GO:0000795//GO:0030286//GO:0005577//GO:0019031//GO:0019028//GO:0005615	proton-transporting V-type ATPase, V0 domain//transcription factor complex//intermediate filament//synaptonemal complex//dynein complex//fibrinogen complex//viral envelope//viral capsid//extracellular space	--	--
Cluster-57245.331145	0	89.2484	-8.8253	9.6766e-10	6.6224e-06	4558	573905168	XP_006640305.1	3686	0	PREDICTED: V-type proton ATPase 116 kDa subunit a isoform 2-like isoform X3 [Lepisosteus oculatus]	573905167	XM_006640242.1	906	0	PREDICTED: Lepisosteus oculatus V-type proton ATPase 116 kDa subunit a isoform 2-like (LOC102693384), transcript variant X3, mRNA	K02154	ATPeV0A, ATP6N	V-type H+-transporting ATPase subunit a	http://www.genome.jp/dbget-bin/www_bget?ko:K02154	P15920	3046	0	V-type proton ATPase 116 kDa subunit a isoform 2 OS=Mus musculus GN=Atp6v0a2 PE=1 SV=2	PF01496//PF10473//PF06156	V-type ATPase 116kDa subunit family//Leucine-rich repeats of kinetochore protein Cenp-F/LEK1//Protein of unknown function (DUF972)	GO:0015992//GO:0015991//GO:0006260	proton transport//ATP hydrolysis coupled proton transport//DNA replication	GO:0015078//GO:0042803//GO:0008134//GO:0045502	hydrogen ion transmembrane transporter activity//protein homodimerization activity//transcription factor binding//dynein binding	GO:0033179//GO:0030286//GO:0005667	proton-transporting V-type ATPase, V0 domain//dynein complex//transcription factor complex	KOG2189	Vacuolar H+-ATPase V0 sector, subunit a
Cluster-57245.247862	0	81.745	-8.6983	1.029e-09	6.907e-06	2087	--	--	--	--	--	--	--	--	--	--	--	--	--	--	--	--	--	--	--	--	--	--	--	--	--	--	--	--
Cluster-57245.234351	115.148	0	9.4872	1.1694e-09	7.7009e-06	1367	573881162	XP_006628779.1	536	6.2e-52	PREDICTED: transcription factor 12-like isoform X1 [Lepisosteus oculatus]	677715842	XM_009083865.1	269	1.77598e-136	PREDICTED: Acanthisitta chloris transcription factor 12 (TCF12), transcript variant X2, mRNA	K15603	TCF4_12	transcription factor 4/12	http://www.genome.jp/dbget-bin/www_bget?ko:K15603	P30985	501	2.9e-49	Transcription factor 12 (Fragment) OS=Gallus gallus GN=TCF12 PE=2 SV=2	PF00010	Helix-loop-helix DNA-binding domain	--	--	GO:0046983	protein dimerization activity	--	--	--	--
Cluster-57245.180950	0	79.8394	-8.6646	1.2709e-09	8.2144e-06	347	--	--	--	--	--	--	--	--	--	--	--	--	--	--	--	--	--	--	PF01213	Adenylate cyclase associated (CAP) N terminal	GO:0007010	cytoskeleton organization	GO:0003779	actin binding	--	--	--	--
Cluster-57245.92645	0	69.7006	-8.4687	1.4003e-09	8.8864e-06	8999	556986067	XP_005998635.1	4122	0	PREDICTED: centromere protein F [Latimeria chalumnae]	744600593	XM_010992103.1	47	3.06328e-12	PREDICTED: Camelus dromedarius centromere protein F, 350/400kDa (CENPF), transcript variant X1, mRNA	--	--	--	--	P49454	1994	1.5e-221	Centromere protein F OS=Homo sapiens GN=CENPF PE=1 SV=2	PF10473//PF08290//PF08053//PF01412//PF08245	Leucine-rich repeats of kinetochore protein Cenp-F/LEK1//Hepatitis core protein, putative zinc finger//Tryptophanase operon leader peptide//Putative GTPase activating protein for Arf//Mur ligase middle domain	GO:0009405//GO:0009058//GO:0031556//GO:0031554	pathogenesis//biosynthetic process//transcriptional attenuation by ribosome//regulation of DNA-templated transcription, termination	GO:0005524//GO:0042803//GO:0005198//GO:0005096//GO:0008134//GO:0045502	ATP binding//protein homodimerization activity//structural molecule activity//GTPase activator activity//transcription factor binding//dynein binding	GO:0030286//GO:0005667	dynein complex//transcription factor complex	--	--
Cluster-57245.194933	1240.36	119.643	3.3744	1.5678e-09	9.7713e-06	767	736303002	XP_010793797.1	208	3.8e-14	PREDICTED: stromal cell-derived factor 1-like [Notothenia coriiceps]	--	--	--	--	--	K10031	CXCL12	C-X-C motif chemokine 12	http://www.genome.jp/dbget-bin/www_bget?ko:K10031	P48061	150	8.3e-09	Stromal cell-derived factor 1 OS=Homo sapiens GN=CXCL12 PE=1 SV=1	PF00048	Small cytokines (intecrine/chemokine), interleukin-8 like	GO:0006935//GO:0007165//GO:0006955	chemotaxis//signal transduction//immune response	GO:0008009	chemokine activity	GO:0005576	extracellular region	--	--
Cluster-57245.101083	58.9018	0	8.5206	1.6603e-09	1.0167e-05	1725	573907173	XP_006641306.1	1542	1.8e-168	PREDICTED: E3 ubiquitin-protein ligase RFWD3-like [Lepisosteus oculatus]	573907172	XM_006641243.1	605	0	PREDICTED: Lepisosteus oculatus E3 ubiquitin-protein ligase RFWD3-like (LOC102688485), mRNA	K15691	RFWD3	E3 ubiquitin-protein ligase RFWD3	http://www.genome.jp/dbget-bin/www_bget?ko:K15691	D2HWM5	1200	3.3e-130	E3 ubiquitin-protein ligase RFWD3 OS=Ailuropoda melanoleuca GN=RFWD3 PE=3 SV=1	PF08686	PLAC (protease and lacunin) domain	--	--	GO:0008233	peptidase activity	--	--	KOG1645	RING-finger-containing E3 ubiquitin ligase
Cluster-57245.174172	160.116	0	9.963	1.7269e-09	1.0392e-05	2455	513199290	XP_422620.4	3398	0	PREDICTED: cullin-3 isoform X3 [Gallus gallus]	573899818	XM_006637576.1	1401	0	PREDICTED: Lepisosteus oculatus cullin-3-like (LOC102684812), transcript variant X2, mRNA	K03869	CUL3	cullin 3	http://www.genome.jp/dbget-bin/www_bget?ko:K03869	B5DF89	3390	0	Cullin-3 OS=Rattus norvegicus GN=Cul3 PE=1 SV=2	PF00888	Cullin family	GO:0006511	ubiquitin-dependent protein catabolic process	GO:0031625	ubiquitin protein ligase binding	--	--	KOG2166	Cullins
Cluster-57245.148889	64.9148	0	8.6609	1.9882e-09	1.1762e-05	1398	--	--	--	--	--	620977487	XM_001506270.3	47	4.66177e-13	PREDICTED: Ornithorhynchus anatinus bromodomain containing 4 (BRD4), transcript variant X2, mRNA	--	--	--	--	--	--	--	--	--	--	--	--	--	--	--	--	--	--
Cluster-57245.290595	0	156.096	-9.6319	2.2859e-09	1.3298e-05	1069	--	--	--	--	--	--	--	--	--	--	--	--	--	--	--	--	--	--	PF06883	RNA polymerase I, Rpa2 specific domain	GO:0006351//GO:0006206//GO:0006144	transcription, DNA-templated//pyrimidine nucleobase metabolic process//purine nucleobase metabolic process	GO:0003899	DNA-directed RNA polymerase activity	GO:0005634//GO:0005730	nucleus//nucleolus	--	--
Cluster-57245.281987	58.0041	0	8.497	2.3488e-09	1.344e-05	1119	642096412	CDQ79200.1	1164	7.7e-125	unnamed protein product [Oncorhynchus mykiss]	543369526	XM_005527933.1	161	1.57533e-76	PREDICTED: Pseudopodoces humilis solute carrier family 37, member 3 (SLC37A3), mRNA	K03447	SLC37A3	MFS transporter, OPA family, solute carrier family 37 (glycerol-3-phosphate transporter), member 3	http://www.genome.jp/dbget-bin/www_bget?ko:K03447	Q5F3N0	1128	4.7e-122	Sugar phosphate exchanger 3 OS=Gallus gallus GN=SLC37A3 PE=2 SV=1	PF03137//PF00083//PF07690	Organic Anion Transporter Polypeptide (OATP) family//Sugar (and other) transporter//Major Facilitator Superfamily	GO:0006810//GO:0055085	transport//transmembrane transport	GO:0005215//GO:0022857	transporter activity//transmembrane transporter activity	GO:0016020//GO:0016021	membrane//integral component of membrane	KOG2533	Permease of the major facilitator superfamily
Cluster-57245.116951	0	64.6298	-8.3596	2.644e-09	1.4884e-05	1501	657577808	XP_008292752.1	1109	2.5e-118	PREDICTED: arf-GAP domain and FG repeat-containing protein 1 isoform X3 [Stegastes partitus]	573900452	XM_006637892.1	456	0	PREDICTED: Lepisosteus oculatus arf-GAP domain and FG repeat-containing protein 1-like (LOC102697449), transcript variant X3, mRNA	K15044	AGFG1	Arf-GAP domain and FG repeats-containing protein 1	http://www.genome.jp/dbget-bin/www_bget?ko:K15044	Q4KLH5	807	1.1e-84	Arf-GAP domain and FG repeat-containing protein 1 OS=Rattus norvegicus GN=Agfg1 PE=1 SV=1	PF01412//PF05028	Putative GTPase activating protein for Arf//Poly (ADP-ribose) glycohydrolase (PARG)	GO:0005975	carbohydrate metabolic process	GO:0004649//GO:0005096	poly(ADP-ribose) glycohydrolase activity//GTPase activator activity	--	--	KOG0702	Predicted GTPase-activating protein
Cluster-57245.234573	72.7087	0	8.8258	3.0918e-09	1.7129e-05	1751	--	--	--	--	--	--	--	--	--	--	--	--	--	--	--	--	--	--	PF00408	Phosphoglucomutase/phosphomannomutase, C-terminal domain	GO:0071704	organic substance metabolic process	GO:0016868	intramolecular transferase activity, phosphotransferases	--	--	--	--
Cluster-57245.353624	102.825	0	9.3253	3.1892e-09	1.7393e-05	2001	573910428	XP_006642932.1	801	1.7e-82	PREDICTED: V-set and transmembrane domain-containing protein 2A-like [Lepisosteus oculatus]	729722779	XM_010573912.1	180	7.82251e-87	PREDICTED: Haliaeetus leucocephalus V-set and transmembrane domain containing 2A (VSTM2A), transcript variant X2, mRNA	--	--	--	--	Q8R0A6	747	1.3e-77	V-set and transmembrane domain-containing protein 2A OS=Mus musculus GN=Vstm2a PE=2 SV=2	PF13895	Immunoglobulin domain	--	--	GO:0005515	protein binding	--	--	--	--
Cluster-57245.134343	0	76.375	-8.6009	3.3078e-09	1.7762e-05	3302	657545122	XP_008277926.1	781	5.9e-80	PREDICTED: TOX high mobility group box family member 4 isoform X1 [Stegastes partitus]	507626676	XM_004697993.1	173	1.01139e-82	PREDICTED: Echinops telfairi TOX high mobility group box family member 2 (TOX2), mRNA	--	--	--	--	Q0P5K4	716	8.3e-74	TOX high mobility group box family member 4 OS=Bos taurus GN=TOX4 PE=2 SV=1	--	--	--	--	--	--	--	--	--	--
Cluster-57245.264625	61.2992	0	8.5803	3.6122e-09	1.8998e-05	2399	573894842	XP_006635170.1	954	3.7e-100	PREDICTED: 2-oxoglutarate and iron-dependent oxygenase domain-containing protein 3-like [Lepisosteus oculatus]	657591588	XR_520996.1	215	3.28865e-106	PREDICTED: Stegastes partitus 2-oxoglutarate and iron-dependent oxygenase domain containing 3 (ogfod3), transcript variant X2, misc_RNA	--	--	--	--	Q9D136	812	4.5e-85	2-oxoglutarate and iron-dependent oxygenase domain-containing protein 3 OS=Mus musculus GN=Ogfod3 PE=2 SV=1	PF08039//PF13640	Mitochondrial proteolipid//2OG-Fe(II) oxygenase superfamily	GO:0055114	oxidation-reduction process	GO:0016491	oxidoreductase activity	GO:0005739	mitochondrion	--	--
Cluster-57245.32384	65.4369	0	8.6698	3.6468e-09	1.8998e-05	4448	847174849	XP_012810338.1	2180	4.7e-242	PREDICTED: uncharacterized protein LOC105945892 [Xenopus (Silurana) tropicalis]	--	--	--	--	--	--	--	--	--	P22374	150	4.8e-08	Probable DNA polymerase OS=Ascobolus immersus PE=3 SV=1	PF04843//PF03337//PF03175	Herpesvirus tegument protein, N-terminal conserved region//Poxvirus F12L protein//DNA polymerase type B, organellar and viral	GO:0006260//GO:0006508//GO:0016032	DNA replication//proteolysis//viral process	GO:0000166//GO:0003677//GO:0008233//GO:0003887//GO:0008408	nucleotide binding//DNA binding//peptidase activity//DNA-directed DNA polymerase activity//3'-5' exonuclease activity	GO:0042575	DNA polymerase complex	--	--
Cluster-57245.262845	68.5309	0	8.7398	3.7225e-09	1.9107e-05	1074	226442767	NP_001139943.1	408	3.4e-37	centromere protein H [Salmo salar]>gi|221220292|gb|ACM08807.1| Centromere protein H [Salmo salar]	--	--	--	--	--	K11500	CENPH	centromere protein H	http://www.genome.jp/dbget-bin/www_bget?ko:K11500	Q9H3R5	288	1.2e-24	Centromere protein H OS=Homo sapiens GN=CENPH PE=1 SV=1	PF04111//PF05837	Autophagy protein Apg6//Centromere protein H (CENP-H)	GO:0006914//GO:0051382	autophagy//kinetochore assembly	--	--	GO:0000776	kinetochore	--	--
Cluster-57245.107350	177.672	0	10.113	4.4417e-09	2.2468e-05	2927	573881136	XP_006628766.1	1651	6.8e-181	PREDICTED: aromatase-like [Lepisosteus oculatus]	510813085	KC417317.1	1224	0	Acipenser schrenckii cytochrome P450 aromatase (CYP19) mRNA, complete cds	K07434	CYP19A	aromatase	http://www.genome.jp/dbget-bin/www_bget?ko:K07434	Q6QHT9	1521	3.3e-167	Aromatase OS=Anguilla japonica GN=cyp19a1 PE=2 SV=1	PF06687//PF01691//PF15168//PF00067	SUR7/PalI family//Adenovirus E1B 19K protein / small t-antigen//Triple QxxK/R motif-containing protein family//Cytochrome P450	GO:0043066//GO:0055114	negative regulation of apoptotic process//oxidation-reduction process	GO:0005506//GO:0005521//GO:0020037//GO:0016705	iron ion binding//lamin binding//heme binding//oxidoreductase activity, acting on paired donors, with incorporation or reduction of molecular oxygen	GO:0005886//GO:0005789	plasma membrane//endoplasmic reticulum membrane	KOG0157	Cytochrome P450 CYP4/CYP19/CYP26 subfamilies
Cluster-57245.327800	150.028	0	9.869	5.0865e-09	2.5362e-05	3090	573895680	XP_006635585.1	2652	6.1e-297	PREDICTED: protein O-linked-mannose beta-1,4-N-acetylglucosaminyltransferase 2-like [Lepisosteus oculatus]	543738301	XM_005510014.1	604	0	PREDICTED: Columba livia protein O-linked mannose N-acetylglucosaminyltransferase 2 (beta 1,4-) (POMGNT2), transcript variant X3, mRNA	K18207	GTDC2	protein O-mannose beta-1,4-N-acetylglucosaminyltransferase	http://www.genome.jp/dbget-bin/www_bget?ko:K18207	Q5NDE5	2459	6e-276	Protein O-linked-mannose beta-1,4-N-acetylglucosaminyltransferase 2 OS=Danio rerio GN=pomgnt2 PE=2 SV=1	PF04577//PF09266	Protein of unknown function (DUF563)//Viral DNA topoisomerase I, N-terminal	GO:0006265	DNA topological change	GO:0016757//GO:0003677//GO:0003916	transferase activity, transferring glycosyl groups//DNA binding//DNA topoisomerase activity	--	--	--	--
Cluster-57245.194593	114.409	0	9.4777	5.5045e-09	2.706e-05	683	--	--	--	--	--	582040373	KF870575.1	513	0	Acipenser ruthenus forkhead box L2 mRNA, partial cds	--	--	--	--	--	--	--	--	--	--	--	--	--	--	--	--	--	--
Cluster-57245.148792	38.7563	447.025	-3.5208	5.617e-09	2.7229e-05	1465	573888989	XP_006632261.1	981	1.7e-103	PREDICTED: proto-oncogene c-Fos-like [Lepisosteus oculatus]	589940316	XM_006982830.1	104	1.00755e-44	PREDICTED: Peromyscus maniculatus bairdii FBJ murine osteosarcoma viral oncogene homolog (Fos), mRNA	K04379	FOS	proto-oncogene protein c-fos	http://www.genome.jp/dbget-bin/www_bget?ko:K04379	Q8HZP6	770	2e-80	Proto-oncogene c-Fos OS=Felis catus GN=FOS PE=2 SV=1	PF07716//PF02183//PF00170//PF03131	Basic region leucine zipper//Homeobox associated leucine zipper//bZIP transcription factor//bZIP Maf transcription factor	GO:0006355	regulation of transcription, DNA-templated	GO:0003677//GO:0003700//GO:0043565	DNA binding//transcription factor activity, sequence-specific DNA binding//sequence-specific DNA binding	GO:0005667//GO:0005634	transcription factor complex//nucleus	--	--
Cluster-57245.210991	0	67.6225	-8.4252	6.9812e-09	3.3379e-05	1487	--	--	--	--	--	--	--	--	--	--	--	--	--	--	--	--	--	--	--	--	--	--	--	--	--	--	--	--
Cluster-57245.213809	0	188.928	-9.9074	7.4851e-09	3.5304e-05	1270	--	--	--	--	--	763551300	KP113668.1	127	1.4255e-57	Acipenser baerii lipoprotein lipase (LPL) gene, complete cds	--	--	--	--	--	--	--	--	--	--	--	--	--	--	--	--	--	--
Cluster-57245.102081	198.835	5.63136	5.1501	7.686e-09	3.5769e-05	1758	573907505	XP_006641472.1	880	1e-91	PREDICTED: iroquois-class homeodomain protein irx-5-like [Lepisosteus oculatus]	573907504	XM_006641409.1	225	6.61737e-112	PREDICTED: Lepisosteus oculatus iroquois-class homeodomain protein irx-5-like (LOC102688541), mRNA	--	--	--	--	Q4LDQ3	564	1.9e-56	Iroquois-class homeodomain protein irx-5 OS=Xenopus tropicalis GN=irx5 PE=2 SV=1	PF00046//PF05920//PF05432//PF09026	Homeobox domain//Homeobox KN domain//Bone sialoprotein II (BSP-II)//Centromere protein B dimerisation domain	GO:0001503//GO:0006355//GO:0007155	ossification//regulation of transcription, DNA-templated//cell adhesion	GO:0003682//GO:0003677	chromatin binding//DNA binding	GO:0005634//GO:0000785//GO:0000775//GO:0005576	nucleus//chromatin//chromosome, centromeric region//extracellular region	KOG0773	Transcription factor MEIS1 and related HOX domain proteins
Cluster-50732.0	0	160.561	-9.6724	7.8257e-09	3.5939e-05	2213	--	--	--	--	--	--	--	--	--	--	--	--	--	--	--	--	--	--	PF00001	7 transmembrane receptor (rhodopsin family)	GO:0007186	G-protein coupled receptor signaling pathway	GO:0004930	G-protein coupled receptor activity	GO:0016021	integral component of membrane	--	--
Cluster-57245.188965	196.214	0	10.256	8.2703e-09	3.7007e-05	787	573902874	XP_006639161.1	1007	8.7e-107	PREDICTED: follistatin-related protein 1-like [Lepisosteus oculatus]	704585768	XM_010191584.1	157	1.82946e-74	PREDICTED: Mesitornis unicolor follistatin-like 1 (FSTL1), partial mRNA	--	--	--	--	Q12841	822	1e-86	Follistatin-related protein 1 OS=Homo sapiens GN=FSTL1 PE=1 SV=1	PF00036//PF05375//PF00093//PF13833//PF13405//PF13499	EF hand//Pacifastin inhibitor (LCMII)//von Willebrand factor type C domain//EF-hand domain pair//EF-hand domain//EF-hand domain pair	--	--	GO:0005509//GO:0030414//GO:0005515	calcium ion binding//peptidase inhibitor activity//protein binding	--	--	--	--
Cluster-57245.34806	55.4855	0	8.4316	8.2665e-09	3.7007e-05	1683	657576156	XP_008291849.1	1740	1.9e-191	PREDICTED: S-adenosylmethionine synthase isoform type-1-like [Stegastes partitus]	736174412	XM_010768504.1	467	0	PREDICTED: Notothenia coriiceps S-adenosylmethionine synthase isoform type-1-like (LOC104943167), mRNA	--	--	--	--	P40320	1434	2.4e-157	S-adenosylmethionine synthase OS=Drosophila melanogaster GN=Sam-S PE=2 SV=2	PF02772//PF02773//PF00438	S-adenosylmethionine synthetase, central domain//S-adenosylmethionine synthetase, C-terminal domain//S-adenosylmethionine synthetase, N-terminal domain	GO:0006555//GO:0006556	methionine metabolic process//S-adenosylmethionine biosynthetic process	GO:0004478	methionine adenosyltransferase activity	--	--	KOG1506	S-adenosylmethionine synthetase
Cluster-57245.182317	54.3235	0	8.4051	9.3617e-09	4.0844e-05	1707	573898940	XP_006637202.1	1351	2.4e-146	PREDICTED: leucine carboxyl methyltransferase 1-like [Lepisosteus oculatus]	564259088	XM_006268408.1	251	2.26108e-126	PREDICTED: Alligator mississippiensis leucine carboxyl methyltransferase 1 (LCMT1), transcript variant X2, mRNA	--	--	--	--	Q9UIC8	1140	2.9e-123	Leucine carboxyl methyltransferase 1 OS=Homo sapiens GN=LCMT1 PE=1 SV=2	PF04072	Leucine carboxyl methyltransferase	GO:0032259	methylation	GO:0008168	methyltransferase activity	--	--	KOG2918	Carboxymethyl transferase
Cluster-57245.202297	61.3799	0	8.5827	9.3011e-09	4.0844e-05	1522	--	--	--	--	--	--	--	--	--	--	--	--	--	--	--	--	--	--	--	--	--	--	--	--	--	--	--	--
Cluster-57245.83603	5545.51	7.46106	9.5399	9.8514e-09	4.245e-05	6192	807197017	AKC57278.1	160	1.1e-07	coat protein [Bemisia tabaci]	2460064	AF016914.1	5742	0	AF016914 Cymbidium mosaic virus Korean type 2, complete genome	--	--	--	--	P15095	2642	7.3e-297	RNA replication protein OS=Narcissus mosaic virus PE=3 SV=1	PF01443//PF00931//PF00978//PF00286//PF01660	Viral (Superfamily 1) RNA helicase//NB-ARC domain//RNA dependent RNA polymerase//Viral coat protein//Viral methyltransferase	GO:0006144//GO:0006396//GO:0009451//GO:0006351//GO:0080009	purine nucleobase metabolic process//RNA processing//RNA modification//transcription, DNA-templated//mRNA methylation	GO:0005198//GO:0008174//GO:0003723//GO:0003968//GO:0005524//GO:0043531	structural molecule activity//mRNA methyltransferase activity//RNA binding//RNA-directed RNA polymerase activity//ATP binding//ADP binding	GO:0031379//GO:0019028	RNA-directed RNA polymerase complex//viral capsid	--	--
Cluster-57245.192545	1436.62	286.54	2.326	1.2092e-08	5.1468e-05	1743	573889455	XP_006632492.1	830	6.5e-86	PREDICTED: cation transport regulator-like protein 1-like [Lepisosteus oculatus]	--	--	--	--	--	K07232	chaC	cation transport protein ChaC	http://www.genome.jp/dbget-bin/www_bget?ko:K07232	Q5SPB6	723	6.8e-75	Glutathione-specific gamma-glutamylcyclotransferase 1 OS=Danio rerio GN=chac1 PE=3 SV=1	--	--	--	--	--	--	--	--	KOG3182	Predicted cation transporter
Cluster-57245.163169	50.109	0	8.2892	1.2652e-08	5.3204e-05	3403	597731218	XP_007227983.1	2257	4.3e-251	PREDICTED: solute carrier family 15 member 2 [Astyanax mexicanus]	591355286	XM_007071887.1	299	9.44351e-153	PREDICTED: Chelonia mydas solute carrier family 15 (oligopeptide transporter), member 2 (SLC15A2), mRNA	K14637	SLC15A2, PEPT2	solute carrier family 15 (oligopeptide transporter), member 2	http://www.genome.jp/dbget-bin/www_bget?ko:K14637	P46029	1971	2.6e-219	Solute carrier family 15 member 2 OS=Oryctolagus cuniculus GN=SLC15A2 PE=2 SV=1	PF00854	POT family	GO:0006810	transport	GO:0005215	transporter activity	GO:0016020	membrane	KOG1237	H+/oligopeptide symporter
Cluster-39755.2	115.126	2.37253	5.6149	1.3884e-08	5.769e-05	2179	556949580	XP_005987397.1	1700	1.1e-186	PREDICTED: LIM/homeobox protein Lhx2 isoform X1 [Latimeria chalumnae]	573906095	XM_006640705.1	688	0	PREDICTED: Lepisosteus oculatus LIM/homeobox protein Lhx2-like (LOC102684173), transcript variant X2, mRNA	K09373	LHX2_9	LIM homeobox protein 2/9	http://www.genome.jp/dbget-bin/www_bget?ko:K09373	Q9Z0S2	1538	2.7e-169	LIM/homeobox protein Lhx2 OS=Mus musculus GN=Lhx2 PE=1 SV=1	PF05920//PF00046//PF00412//PF00020	Homeobox KN domain//Homeobox domain//LIM domain//TNFR/NGFR cysteine-rich region	GO:0006355	regulation of transcription, DNA-templated	GO:0003677//GO:0008270//GO:0005515	DNA binding//zinc ion binding//protein binding	--	--	KOG0490	Transcription factor, contains HOX domain
Cluster-57245.189193	129.273	1015.38	-2.9755	1.4698e-08	6.0355e-05	415	820149622	KKX15247.1	523	6e-51	60S ribosomal protein L10-like isoform X1 [Scleropages formosus]	573874504	XM_006625573.1	206	5.35523e-102	PREDICTED: Lepisosteus oculatus 60S ribosomal protein L10-like (LOC102695511), mRNA	--	--	--	--	Q6PDV7	511	6.1e-51	60S ribosomal protein L10 OS=Rattus norvegicus GN=Rpl10 PE=1 SV=3	PF00252	Ribosomal protein L16p/L10e	GO:0042254//GO:0006412	ribosome biogenesis//translation	GO:0003735	structural constituent of ribosome	GO:0005840	ribosome	KOG0857	60s ribosomal protein L10
Cluster-57245.177977	7228.59	1067.79	2.7591	1.5462e-08	6.2753e-05	2243	--	--	--	--	--	--	--	--	--	--	--	--	--	--	--	--	--	--	--	--	--	--	--	--	--	--	--	--
Cluster-57245.120818	56.5998	0	8.4587	1.6382e-08	6.5722e-05	1722	--	--	--	--	--	11494281	AF276142.1	80	2.60958e-31	Scaphirhynchus platorynchus microsatellite Spl-34 sequence	--	--	--	--	--	--	--	--	PF02687	FtsX-like permease family	--	--	--	--	GO:0016020	membrane	--	--
Cluster-57245.255900	178.54	8.8311	4.3391	1.6577e-08	6.575e-05	1538	--	--	--	--	--	--	--	--	--	--	--	--	--	--	--	--	--	--	--	--	--	--	--	--	--	--	--	--
Cluster-57245.78715	0	66.1858	-8.3944	1.72e-08	6.7451e-05	2805	573909606	XP_006642521.1	3853	0	PREDICTED: ATP-binding cassette sub-family C member 8-like isoform X1 [Lepisosteus oculatus]	573909605	XM_006642458.1	1360	0	PREDICTED: Lepisosteus oculatus ATP-binding cassette sub-family C member 8-like (LOC102684969), transcript variant X1, mRNA	K05032	ABCC8, SUR1	ATP-binding cassette subfamily C (CFTR/MRP) member 8	http://www.genome.jp/dbget-bin/www_bget?ko:K05032	Q09428	3305	0	ATP-binding cassette sub-family C member 8 OS=Homo sapiens GN=ABCC8 PE=1 SV=6	PF00005//PF01637//PF13304//PF00664//PF03193	ABC transporter//Archaeal ATPase//AAA domain, putative AbiEii toxin, Type IV TA system//ABC transporter transmembrane region//Protein of unknown function, DUF258	GO:0055085//GO:0006810	transmembrane transport//transport	GO:0042626//GO:0005524//GO:0016887//GO:0003924//GO:0005525	ATPase activity, coupled to transmembrane movement of substances//ATP binding//ATPase activity//GTPase activity//GTP binding	GO:0016021	integral component of membrane	KOG0054	Multidrug resistance-associated protein/mitoxantrone resistance protein, ABC superfamily
Cluster-57245.253785	62.0827	0	8.5952	1.7473e-08	6.7762e-05	1409	557012339	XP_006006740.1	835	1.4e-86	PREDICTED: M-phase phosphoprotein 8-like isoform X2 [Latimeria chalumnae]	543250888	XM_005417786.1	134	2.03708e-61	PREDICTED: Geospiza fortis M-phase phosphoprotein 8 (MPHOSPH8), mRNA	--	--	--	--	Q99549	794	3.2e-83	M-phase phosphoprotein 8 OS=Homo sapiens GN=MPHOSPH8 PE=1 SV=2	--	--	--	--	--	--	--	--	--	--
Cluster-57245.108343	60.3672	1.45569	5.3775	1.872e-08	7.1335e-05	707	--	--	--	--	--	--	--	--	--	--	--	--	--	--	--	--	--	--	--	--	--	--	--	--	--	--	--	--
Cluster-57245.118072	0	68.2047	-8.4376	1.9212e-08	7.1335e-05	1110	642114483	CDQ68774.1	180	9.7e-11	unnamed protein product [Oncorhynchus mykiss]	--	--	--	--	--	--	--	--	--	--	--	--	--	--	--	--	--	--	--	--	--	--	--
Cluster-57245.125725	1308.03	67.1343	4.2845	1.905e-08	7.1335e-05	1334	--	--	--	--	--	--	--	--	--	--	--	--	--	--	--	--	--	--	--	--	--	--	--	--	--	--	--	--
Cluster-57245.199229	91.0499	0.611226	7.274	1.9105e-08	7.1335e-05	767	--	--	--	--	--	--	--	--	--	--	--	--	--	--	--	--	--	--	--	--	--	--	--	--	--	--	--	--
Cluster-57245.165843	78.9966	0	8.9462	2.0546e-08	7.5485e-05	2519	573899819	XP_006637639.1	3398	0	PREDICTED: cullin-3-like isoform X2 [Lepisosteus oculatus]	573899818	XM_006637576.1	1395	0	PREDICTED: Lepisosteus oculatus cullin-3-like (LOC102684812), transcript variant X2, mRNA	K03869	CUL3	cullin 3	http://www.genome.jp/dbget-bin/www_bget?ko:K03869	B5DF89	3390	0	Cullin-3 OS=Rattus norvegicus GN=Cul3 PE=1 SV=2	PF10954//PF00888	Protein of unknown function (DUF2755)//Cullin family	GO:0006511	ubiquitin-dependent protein catabolic process	GO:0031625	ubiquitin protein ligase binding	GO:0016021	integral component of membrane	KOG2166	Cullins
Cluster-57245.257938	85.6708	0	9.0596	2.4489e-08	8.9037e-05	3642	548394851	XP_005737143.1	4846	0	PREDICTED: neurexin-1a-like isoform X6 [Pundamilia nyererei]	573901926	XM_006638626.1	1067	0	PREDICTED: Lepisosteus oculatus neurexin-1-like (LOC102692363), mRNA	--	--	--	--	A1XQX0	4739	0	Neurexin-1a OS=Danio rerio GN=nrxn1a PE=2 SV=1	PF07247//PF00008	Alcohol acetyltransferase//EGF-like domain	GO:0042967//GO:0006066	acyl-carrier-protein biosynthetic process//alcohol metabolic process	GO:0004026//GO:0005515	alcohol O-acetyltransferase activity//protein binding	--	--	KOG3514	Neurexin III-alpha
Cluster-57245.10476	333.409	18.3359	4.1868	2.5913e-08	9.3242e-05	975	835974887	XP_012778869.1	472	1.2e-44	PREDICTED: selenoprotein M-like [Maylandia zebra]	--	--	--	--	--	--	--	--	--	Q6GP98	164	2.5e-10	Selenoprotein M OS=Xenopus laevis GN=sepm PE=2 SV=2	PF07927	HicA toxin of bacterial toxin-antitoxin,	--	--	GO:0003729	mRNA binding	--	--	--	--
Cluster-57245.117602	511.373	4.7185	6.7635	2.654e-08	9.4524e-05	3880	530652552	XP_005312574.1	2955	0	PREDICTED: CD109 antigen [Chrysemys picta bellii]	699630323	XM_009906507.1	52	2.18382e-15	PREDICTED: Picoides pubescens CD109 molecule (CD109), partial mRNA	K06530	CD109	CD109 antigen	http://www.genome.jp/dbget-bin/www_bget?ko:K06530	Q6YHK3	2673	1.2e-300	CD109 antigen OS=Homo sapiens GN=CD109 PE=1 SV=2	PF07677//PF00207//PF00960//PF07678	A-macroglobulin receptor//Alpha-2-macroglobulin family//Neocarzinostatin family//A-macroglobulin complement component	GO:0006952	defense response	GO:0004866//GO:0003677	endopeptidase inhibitor activity//DNA binding	GO:0005615//GO:0005576	extracellular space//extracellular region	KOG1366	Alpha-macroglobulin
Cluster-57245.294542	0	54.1889	-8.1054	2.9957e-08	0.00010562	1961	573905757	XP_006640599.1	975	1.1e-102	PREDICTED: 26S proteasome non-ATPase regulatory subunit 5-like [Lepisosteus oculatus]	--	--	--	--	--	K06692	PSMD5	26S proteasome non-ATPase regulatory subunit 5	http://www.genome.jp/dbget-bin/www_bget?ko:K06692	Q5IFJ8	847	3.2e-89	26S proteasome non-ATPase regulatory subunit 5 OS=Macaca fascicularis GN=PSMD5 PE=2 SV=3	PF10508//PF11698//PF00514//PF01602	Proteasome non-ATPase 26S subunit//V-ATPase subunit H//Armadillo/beta-catenin-like repeat//Adaptin N terminal region	GO:0015991//GO:0043248//GO:0016192//GO:0006886	ATP hydrolysis coupled proton transport//proteasome assembly//vesicle-mediated transport//intracellular protein transport	GO:0005515//GO:0016820	protein binding//hydrolase activity, acting on acid anhydrides, catalyzing transmembrane movement of substances	GO:0000221//GO:0030117	vacuolar proton-transporting V-type ATPase, V1 domain//membrane coat	--	--
Cluster-57245.177346	0	54.5346	-8.1149	3.0531e-08	0.00010656	3022	573888274	XP_006631907.1	2015	4.4e-223	PREDICTED: glutamine--fructose-6-phosphate aminotransferase [isomerizing] 2-like [Lepisosteus oculatus]	597761292	XM_007244574.1	528	0	PREDICTED: Astyanax mexicanus glutamine-fructose-6-phosphate transaminase 2 (gfpt2), partial mRNA	K00820	glmS, GFPT	glucosamine--fructose-6-phosphate aminotransferase (isomerizing)	http://www.genome.jp/dbget-bin/www_bget?ko:K00820	Q08DQ2	1939	1.2e-215	Glutamine--fructose-6-phosphate aminotransferase [isomerizing] 2 OS=Bos taurus GN=GFPT2 PE=2 SV=1	PF01380//PF13580	SIS domain//SIS domain	GO:0005975	carbohydrate metabolic process	GO:0030246	carbohydrate binding	--	--	KOG1268	Glucosamine 6-phosphate synthetases, contain amidotransferase and phosphosugar isomerase domains
Cluster-57245.128817	859.938	31.9505	4.7515	3.195e-08	0.00011041	1971	212420039	ACJ25982.1	770	6.6e-79	sex hormone-binding globulin beta [Oncorhynchus tshawytscha]	--	--	--	--	--	--	--	--	--	P98118	485	3e-47	Vitamin K-dependent protein S (Fragment) OS=Oryctolagus cuniculus GN=PROS1 PE=2 SV=1	--	--	--	--	--	--	--	--	--	--
Cluster-57245.241357	44.9529	0	8.1271	3.311e-08	0.0001133	2596	--	--	--	--	--	--	--	--	--	--	--	--	--	--	--	--	--	--	--	--	--	--	--	--	--	--	--	--
Cluster-57245.337211	60.9642	0	8.5731	3.4025e-08	0.0001153	2713	528475369	XP_003198234.2	2687	4.7e-301	PREDICTED: kelch-like protein 20 [Danio rerio]	573899347	XM_006637342.1	819	0	PREDICTED: Lepisosteus oculatus kelch-like protein 20-like (LOC102689076), mRNA	--	--	--	--	D3Z8N4	903	1.4e-95	Kelch-like protein 20 OS=Rattus norvegicus GN=Klhl20 PE=3 SV=1	PF01344//PF00651//PF07646	Kelch motif//BTB/POZ domain//Kelch motif	--	--	GO:0005515	protein binding	--	--	--	--
Cluster-46179.1	0	63.2671	-8.3294	3.5206e-08	0.00011815	985	573883831	XP_006630069.1	375	2.1e-33	PREDICTED: cyclin-dependent kinase 4 inhibitor B-like [Lepisosteus oculatus]	--	--	--	--	--	K04685	CDKN2B, P15, INK4B	cyclin-dependent kinase inhibitor 2B	http://www.genome.jp/dbget-bin/www_bget?ko:K04685	O77617	358	8.1e-33	Cyclin-dependent kinase inhibitor 2A OS=Monodelphis domestica GN=CDKN2A PE=2 SV=1	PF13606//PF00023	Ankyrin repeat//Ankyrin repeat	--	--	GO:0005515	protein binding	--	--	--	--
Cluster-57245.179287	264.878	0	10.689	3.7188e-08	0.00012362	2768	573881136	XP_006628766.1	1651	6.5e-181	PREDICTED: aromatase-like [Lepisosteus oculatus]	510813085	KC417317.1	1224	0	Acipenser schrenckii cytochrome P450 aromatase (CYP19) mRNA, complete cds	--	--	--	--	Q6QHT9	1521	3.2e-167	Aromatase OS=Anguilla japonica GN=cyp19a1 PE=2 SV=1	PF06687//PF01691//PF15168//PF00067	SUR7/PalI family//Adenovirus E1B 19K protein / small t-antigen//Triple QxxK/R motif-containing protein family//Cytochrome P450	GO:0055114//GO:0043066	oxidation-reduction process//negative regulation of apoptotic process	GO:0016705//GO:0020037//GO:0005521//GO:0005506	oxidoreductase activity, acting on paired donors, with incorporation or reduction of molecular oxygen//heme binding//lamin binding//iron ion binding	GO:0005886//GO:0005789	plasma membrane//endoplasmic reticulum membrane	KOG0157	Cytochrome P450 CYP4/CYP19/CYP26 subfamilies
Cluster-57245.51725	0	78.9437	-8.6486	3.9182e-08	0.00012902	4698	556971620	XP_005994166.1	515	5.8e-49	PREDICTED: uncharacterized abhydrolase domain-containing protein DDB_G0269086-like [Latimeria chalumnae]	--	--	--	--	--	--	--	--	--	--	--	--	--	PF03938//PF07361//PF04111//PF01956//PF04604//PF01129//PF02407	Outer membrane protein (OmpH-like)//Cytochrome b562//Autophagy protein Apg6//Integral membrane protein DUF106//Type-A lantibiotic//NAD:arginine ADP-ribosyltransferase//Putative viral replication protein	GO:0006118//GO:0022900//GO:0042742//GO:0006144//GO:0006308//GO:0006260//GO:0006914//GO:0018142//GO:0006471	obsolete electron transport//electron transport chain//defense response to bacterium//purine nucleobase metabolic process//DNA catabolic process//DNA replication//autophagy//protein-DNA covalent cross-linking//protein ADP-ribosylation	GO:0009055//GO:0042624//GO:0020037//GO:0051082//GO:0016888//GO:0005506//GO:0016779//GO:0003956	electron carrier activity//ATPase activity, uncoupled//heme binding//unfolded protein binding//endodeoxyribonuclease activity, producing 5'-phosphomonoesters//iron ion binding//nucleotidyltransferase activity//NAD(P)+-protein-arginine ADP-ribosyltransferase activity	GO:0042597//GO:0016020//GO:0005576	periplasmic space//membrane//extracellular region	--	--
Cluster-57245.266599	0	55.8794	-8.1493	4.1345e-08	0.00013487	1487	557024704	XP_006012524.1	913	1.3e-95	PREDICTED: transcriptional activator Myb isoform X3 [Latimeria chalumnae]	641753569	XM_008176727.1	129	1.29561e-58	PREDICTED: Chrysemys picta bellii v-myb avian myeloblastosis viral oncogene homolog (MYB), transcript variant X7, mRNA	--	--	--	--	P01103	860	7.5e-91	Transcriptional activator Myb OS=Gallus gallus GN=MYB PE=1 SV=1	--	--	--	--	--	--	--	--	--	--
Cluster-57245.126500	0	50.9235	-8.016	4.9344e-08	0.000158	2310	768366229	XP_011580404.1	927	4.8e-97	PREDICTED: suppressor of tumorigenicity 7 protein isoform X3 [Aquila chrysaetos canadensis]	573891140	XM_006633266.1	375	0	PREDICTED: Lepisosteus oculatus suppressor of tumorigenicity 7 protein homolog (LOC102684211), mRNA	--	--	--	--	A0M8U1	927	2e-98	Suppressor of tumorigenicity 7 protein homolog OS=Gallus gallus GN=ST7 PE=3 SV=1	--	--	--	--	--	--	--	--	KOG3807	Predicted membrane protein ST7 (tumor suppressor in humans)
Cluster-57245.44517	0	90.3124	-8.8424	4.9134e-08	0.000158	7304	558117539	XP_006113396.1	3904	0	PREDICTED: 80 kDa MCM3-associated protein [Pelodiscus sinensis]	831318063	XM_012836294.1	356	0	PREDICTED: Clupea harengus minichromosome maintenance complex component 3 associated protein (mcm3ap), mRNA	--	--	--	--	O60318	3683	0	Germinal-center associated nuclear protein OS=Homo sapiens GN=MCM3AP PE=1 SV=2	PF00784//PF00076//PF08046	MyTH4 domain//RNA recognition motif. (a.k.a. RRM, RBD, or RNP domain)//IlvGEDA operon leader peptide	GO:0009082	branched-chain amino acid biosynthetic process	GO:0003676	nucleic acid binding	GO:0005856	cytoskeleton	KOG1860	Nuclear protein export factor
Cluster-57245.125722	1898.14	91.6214	4.3732	5.273e-08	0.00016731	1829	573877279	XP_006626891.1	993	8.5e-105	PREDICTED: GTP-binding protein Di-Ras2-like [Lepisosteus oculatus]	831275718	XM_012836963.1	343	1.74737e-177	PREDICTED: Clupea harengus DIRAS family, GTP-binding RAS-like 2 (diras2), mRNA	K07841	DIRAS2	DIRAS family, GTP-binding Ras-like 2	http://www.genome.jp/dbget-bin/www_bget?ko:K07841	Q5PR73	945	1.3e-100	GTP-binding protein Di-Ras2 OS=Mus musculus GN=Diras2 PE=2 SV=1	PF03193//PF08477//PF02421//PF00025//PF01637//PF01926//PF00071	Protein of unknown function, DUF258//Ras of Complex, Roc, domain of DAPkinase//Ferrous iron transport protein B//ADP-ribosylation factor family//Archaeal ATPase//50S ribosome-binding GTPase//Ras family	GO:0007264//GO:0015684	small GTPase mediated signal transduction//ferrous iron transport	GO:0005525//GO:0003924//GO:0015093//GO:0005524	GTP binding//GTPase activity//ferrous iron transmembrane transporter activity//ATP binding	GO:0016021	integral component of membrane	KOG0395	Ras-related GTPase
Cluster-57245.220398	172.723	1.51279	6.8599	5.3248e-08	0.00016743	3352	--	--	--	--	--	--	--	--	--	--	--	--	--	--	--	--	--	--	PF03445	Putative nucleotidyltransferase DUF294	--	--	GO:0008773	[protein-PII] uridylyltransferase activity	--	--	--	--
Cluster-57245.124200	46.8154	0	8.1924	5.495e-08	0.00017105	1070	--	--	--	--	--	--	--	--	--	--	--	--	--	--	--	--	--	--	--	--	--	--	--	--	--	--	--	--
Cluster-57245.235874	0	56.42	-8.1638	5.6357e-08	0.00017105	1246	--	--	--	--	--	--	--	--	--	--	--	--	--	--	--	--	--	--	--	--	--	--	--	--	--	--	--	--
Cluster-57245.30484	0	48.3813	-7.9418	5.5667e-08	0.00017105	2263	642130724	CDQ57788.1	1263	5.2e-136	unnamed protein product [Oncorhynchus mykiss]	557000595	XM_006002976.1	115	1.20498e-50	PREDICTED: Latimeria chalumnae methyltransferase-like protein 2-like (LOC102358160), mRNA	--	--	--	--	Q5ZHP8	983	6.3e-105	Methyltransferase-like protein 2 OS=Gallus gallus GN=METTL2 PE=2 SV=1	PF05401//PF01209//PF05724//PF05175//PF08241	Nodulation protein S (NodS)//ubiE/COQ5 methyltransferase family//Thiopurine S-methyltransferase (TPMT)//Methyltransferase small domain//Methyltransferase domain	GO:0009877//GO:0008152//GO:0009312	nodulation//metabolic process//oligosaccharide biosynthetic process	GO:0008757//GO:0008168	S-adenosylmethionine-dependent methyltransferase activity//methyltransferase activity	--	--	KOG2361	Predicted methyltransferase
Cluster-57245.325601	38.5461	0	7.9101	5.6254e-08	0.00017105	1136	--	--	--	--	--	--	--	--	--	--	--	--	--	--	--	--	--	--	--	--	--	--	--	--	--	--	--	--
Cluster-57245.257602	77.5481	0	8.9195	6.365e-08	0.00019152	2331	573906087	XP_006640764.1	2178	4.2e-242	PREDICTED: nuclear receptor subfamily 5 group A member 2-like [Lepisosteus oculatus]	742180410	XM_010889664.1	374	0	PREDICTED: Esox lucius nuclear receptor subfamily 5 group A member 2-like (LOC105021766), transcript variant X1, mRNA	K08027	NR5A2, FTF	nuclear receptor subfamily 5 group A member 2	http://www.genome.jp/dbget-bin/www_bget?ko:K08027	O00482	1806	2.4e-200	Nuclear receptor subfamily 5 group A member 2 OS=Homo sapiens GN=NR5A2 PE=1 SV=2	PF13639//PF00104//PF00105	Ring finger domain//Ligand-binding domain of nuclear hormone receptor//Zinc finger, C4 type (two domains)	GO:0043401//GO:0006355	steroid hormone mediated signaling pathway//regulation of transcription, DNA-templated	GO:0005515//GO:0008270//GO:0003700//GO:0043565	protein binding//zinc ion binding//transcription factor activity, sequence-specific DNA binding//sequence-specific DNA binding	GO:0005667//GO:0005634	transcription factor complex//nucleus	KOG4218	Nuclear hormone receptor betaFTZ-F1
Cluster-57245.217760	38.0651	0	7.8896	6.6126e-08	0.00019726	581	--	--	--	--	--	--	--	--	--	--	--	--	--	--	--	--	--	--	--	--	--	--	--	--	--	--	--	--
Cluster-57245.146080	366.854	15.0279	4.6104	8.1613e-08	0.0002414	1600	573895986	XP_006635735.1	1241	1.3e-133	PREDICTED: beta-Ala-His dipeptidase-like [Lepisosteus oculatus]	--	--	--	--	--	K05604	CNDP1	beta-Ala-His dipeptidase	http://www.genome.jp/dbget-bin/www_bget?ko:K05604	Q66HG3	1059	6.8e-114	Beta-Ala-His dipeptidase OS=Rattus norvegicus GN=Cndp1 PE=1 SV=1	PF01546	Peptidase family M20/M25/M40	GO:0008152	metabolic process	GO:0016787	hydrolase activity	--	--	KOG2276	Metalloexopeptidases
Cluster-57245.254068	206.33	3.91189	5.7332	8.6632e-08	0.00025409	2233	557016953	XP_006008898.1	403	2.7e-36	PREDICTED: interleukin-17C-like [Latimeria chalumnae]	--	--	--	--	--	--	--	--	--	Q9P0M4	182	4.7e-12	Interleukin-17C OS=Homo sapiens GN=IL17C PE=1 SV=1	PF06083	Interleukin-17	GO:0006954//GO:0007165	inflammatory response//signal transduction	GO:0005125	cytokine activity	GO:0005576	extracellular region	--	--
Cluster-57245.186718	0	44.9347	-7.8357	8.7803e-08	0.00025538	1685	742130576	XP_010876127.1	1572	5.7e-172	PREDICTED: paired box protein Pax-8 isoform X1 [Esox lucius]>gi|742130580|ref|XP_010876128.1| PREDICTED: paired box protein Pax-8 isoform X1 [Esox lucius]>gi|742130584|ref|XP_010876129.1| PREDICTED: paired box protein Pax-8 isoform X1 [Esox lucius]	325980255	HQ690103.1	432	0	Polyodon spathula Pax8 (Pax8) mRNA, partial cds	--	--	--	--	Q00288	1418	1.7e-155	Paired box protein Pax-8 OS=Mus musculus GN=Pax8 PE=2 SV=3	PF00292	'Paired box' domain	GO:0006355	regulation of transcription, DNA-templated	GO:0003677	DNA binding	--	--	--	--
Cluster-57245.179282	44.0166	0	8.0955	9.7469e-08	0.00027435	2308	358641026	BAL22277.1	1931	1.8e-213	cysteine sulfinate decarboxylase [Anguilla japonica]	358641025	AB638838.1	416	0	Anguilla japonica CSD mRNA for cysteine sulfinate decarboxylase, complete cds	K01594	CSAD	sulfinoalanine decarboxylase	http://www.genome.jp/dbget-bin/www_bget?ko:K01594	Q28D99	1829	5.1e-203	Acidic amino acid decarboxylase GADL1 (Fragment) OS=Xenopus tropicalis GN=gadl1 PE=2 SV=2	PF00282//PF03006//PF01212//PF05889	Pyridoxal-dependent decarboxylase conserved domain//Haemolysin-III related//Beta-eliminating lyase//O-phosphoseryl-tRNA(Sec) selenium transferase, SepSecS	GO:0019752//GO:0006520	carboxylic acid metabolic process//cellular amino acid metabolic process	GO:0016740//GO:0030170//GO:0016831//GO:0016829	transferase activity//pyridoxal phosphate binding//carboxy-lyase activity//lyase activity	GO:0016021	integral component of membrane	KOG0629	Glutamate decarboxylase and related proteins
Cluster-57245.179489	35.7072	0	7.7998	9.7086e-08	0.00027435	332	--	--	--	--	--	--	--	--	--	--	--	--	--	--	--	--	--	--	--	--	--	--	--	--	--	--	--	--
Cluster-57245.19838	0	41.8031	-7.7307	9.7379e-08	0.00027435	1650	530639070	XP_005306333.1	818	1.5e-84	PREDICTED: core-binding factor subunit beta isoform X1 [Chrysemys picta bellii]	--	--	--	--	--	--	--	--	--	Q08024	795	2.9e-83	Core-binding factor subunit beta OS=Mus musculus GN=Cbfb PE=1 SV=1	PF02312	Core binding factor beta subunit	--	--	GO:0003713	transcription coactivator activity	GO:0005667//GO:0005634	transcription factor complex//nucleus	--	--
Cluster-57245.62641	2.86388	75.2006	-4.7319	9.6528e-08	0.00027435	656	--	--	--	--	--	--	--	--	--	--	--	--	--	--	--	--	--	--	--	--	--	--	--	--	--	--	--	--
Cluster-57245.114733	38.1365	0	7.8956	1.0007e-07	0.00027943	4668	573888641	XP_006632089.1	2327	4.5e-259	PREDICTED: mastermind-like protein 1-like [Lepisosteus oculatus]	617620238	XM_007527160.1	79	2.57623e-30	PREDICTED: Erinaceus europaeus mastermind-like 1 (Drosophila) (MAML1), mRNA	--	--	--	--	Q6T264	740	1.9e-76	Mastermind-like protein 1 OS=Mus musculus GN=Maml1 PE=1 SV=2	PF09596	MamL-1 domain	GO:0007219//GO:0045944	Notch signaling pathway//positive regulation of transcription from RNA polymerase II promoter	GO:0003713	transcription coactivator activity	GO:0016607//GO:0005667	nuclear speck//transcription factor complex	--	--
Cluster-57245.310982	36.8391	0	7.8461	1.0189e-07	0.00028224	2319	573889572	XP_006632550.1	973	2.2e-102	PREDICTED: prostaglandin E2 receptor EP2 subtype-like [Lepisosteus oculatus]	25988936	AF529549.1	289	2.32109e-147	Acipenser fulvescens clone AfuG197 microsatellite sequence	K04259	PTGER2	prostaglandin E receptor 2	http://www.genome.jp/dbget-bin/www_bget?ko:K04259	Q62053	817	1.1e-85	Prostaglandin E2 receptor EP2 subtype OS=Mus musculus GN=Ptger2 PE=2 SV=1	PF00196//PF00001//PF13631//PF11857	Bacterial regulatory proteins, luxR family//7 transmembrane receptor (rhodopsin family)//Cytochrome b(N-terminal)/b6/petB//Domain of unknown function (DUF3377)	GO:0007186//GO:0006355//GO:0006118	G-protein coupled receptor signaling pathway//regulation of transcription, DNA-templated//obsolete electron transport	GO:0009055//GO:0004222//GO:0016491//GO:0004930	electron carrier activity//metalloendopeptidase activity//oxidoreductase activity//G-protein coupled receptor activity	GO:0016020//GO:0016021	membrane//integral component of membrane	--	--
Cluster-57245.92644	77.3698	0	8.9162	1.0534e-07	0.0002895	9099	556986067	XP_005998635.1	4122	0	PREDICTED: centromere protein F [Latimeria chalumnae]	744600593	XM_010992103.1	47	3.09746e-12	PREDICTED: Camelus dromedarius centromere protein F, 350/400kDa (CENPF), transcript variant X1, mRNA	K11499	CENPF	centromere protein F	http://www.genome.jp/dbget-bin/www_bget?ko:K11499	P49454	1994	1.5e-221	Centromere protein F OS=Homo sapiens GN=CENPF PE=1 SV=2	PF08290//PF08053//PF01412//PF08245//PF10473	Hepatitis core protein, putative zinc finger//Tryptophanase operon leader peptide//Putative GTPase activating protein for Arf//Mur ligase middle domain//Leucine-rich repeats of kinetochore protein Cenp-F/LEK1	GO:0031554//GO:0031556//GO:0009405//GO:0009058	regulation of DNA-templated transcription, termination//transcriptional attenuation by ribosome//pathogenesis//biosynthetic process	GO:0005096//GO:0045502//GO:0008134//GO:0005198//GO:0005524//GO:0042803	GTPase activator activity//dynein binding//transcription factor binding//structural molecule activity//ATP binding//protein homodimerization activity	GO:0005667//GO:0030286	transcription factor complex//dynein complex	--	--
Cluster-57245.63499	0	51.5893	-8.0348	1.1231e-07	0.00030626	725	795009604	XP_011862693.1	194	1.5e-12	PREDICTED: uncharacterized protein LOC105559193, partial [Vollenhovia emeryi]	685042600	LN591125.1	40	1.84055e-09	Cyprinus carpio genome assembly common carp genome ,scaffold 000028824	--	--	--	--	--	--	--	--	--	--	--	--	--	--	--	--	--	--
Cluster-57245.308058	0	54.0936	-8.1025	1.1792e-07	0.00031905	4483	573900140	XP_006637799.1	4085	0	PREDICTED: phosphatidylinositol 3,4,5-trisphosphate 5-phosphatase 1-like [Lepisosteus oculatus]	677764754	XM_009084541.1	427	0	PREDICTED: Acanthisitta chloris inositol polyphosphate-5-phosphatase, 145kDa (INPP5D), partial mRNA	K03084	SHIP1, INPP5D	phosphatidylinositol-3,4,5-trisphosphate 5-phosphatase 1	http://www.genome.jp/dbget-bin/www_bget?ko:K03084	Q92835	3252	0	Phosphatidylinositol 3,4,5-trisphosphate 5-phosphatase 1 OS=Homo sapiens GN=INPP5D PE=1 SV=2	PF04145//PF05739//PF05224	Ctr copper transporter family//SNARE domain//NDT80 / PhoG like DNA-binding family	GO:0035434//GO:0006825	copper ion transmembrane transport//copper ion transport	GO:0005515//GO:0005375//GO:0003677	protein binding//copper ion transmembrane transporter activity//DNA binding	GO:0016021	integral component of membrane	--	--
Cluster-57245.235585	0	46.9743	-7.8994	1.2009e-07	0.00032241	2025	353467240	ADK12638.2	2386	2.8e-266	natural resistance-associated macrophage protein [Acipenser sinensis]	501416694	KC311365.2	1547	0	Acipenser schrenckii natural resistance-associated macrophage protein mRNA, complete cds	K12347	SLC11A, NRAMP	natural resistance-associated macrophage protein	http://www.genome.jp/dbget-bin/www_bget?ko:K12347	P49281	1999	8.6e-223	Natural resistance-associated macrophage protein 2 OS=Homo sapiens GN=SLC11A2 PE=1 SV=2	PF07850//PF01566	Renin receptor-like protein//Natural resistance-associated macrophage protein	GO:0006810//GO:0007165	transport//signal transduction	GO:0004872//GO:0005215	receptor activity//transporter activity	GO:0016021//GO:0016020	integral component of membrane//membrane	KOG1291	Mn2+ and Fe2+ transporters of the NRAMP family
Cluster-57245.205585	25.8922	167.987	-2.7073	1.245e-07	0.0003317	349	--	--	--	--	--	--	--	--	--	--	--	--	--	--	--	--	--	--	--	--	--	--	--	--	--	--	--	--
Cluster-57245.104435	0	39.7096	-7.6567	1.2943e-07	0.00033292	2352	573892341	XP_006633926.1	1599	5.9e-175	PREDICTED: THO complex subunit 1-like [Lepisosteus oculatus]	632965881	XM_007900921.1	343	2.25677e-177	PREDICTED: Callorhinchus milii THO complex 1 (thoc1), transcript variant X2, mRNA	K12878	THOC1	THO complex subunit 1	http://www.genome.jp/dbget-bin/www_bget?ko:K12878	Q8R3N6	1482	8.9e-163	THO complex subunit 1 OS=Mus musculus GN=Thoc1 PE=1 SV=1	PF00531//PF15966	Death domain//F-box	GO:0007165	signal transduction	GO:0005515	protein binding	--	--	KOG2491	Nuclear matrix protein
Cluster-57245.179212	75.4367	0	8.8779	1.2807e-07	0.00033292	536	--	--	--	--	--	--	--	--	--	--	--	--	--	--	--	--	--	--	--	--	--	--	--	--	--	--	--	--
Cluster-57245.226760	44.2284	0	8.1101	1.2741e-07	0.00033292	828	--	--	--	--	--	--	--	--	--	--	--	--	--	--	--	--	--	--	--	--	--	--	--	--	--	--	--	--
Cluster-57245.244476	59.6083	1.68893	5.1149	1.281e-07	0.00033292	2268	831496682	XP_012709114.1	1700	1.1e-186	PREDICTED: THO complex subunit 3 [Fundulus heteroclitus]	657532355	XM_008306278.1	495	0	PREDICTED: Stegastes partitus THO complex 3 (thoc3), mRNA	K12880	THOC3	THO complex subunit 3	http://www.genome.jp/dbget-bin/www_bget?ko:K12880	Q8VE80	1625	2.3e-179	THO complex subunit 3 OS=Mus musculus GN=Thoc3 PE=2 SV=1	PF06433//PF02897//PF00930//PF04053//PF00400	Methylamine dehydrogenase heavy chain (MADH)//Prolyl oligopeptidase, N-terminal beta-propeller domain//Dipeptidyl peptidase IV (DPP IV) N-terminal region//Coatomer WD associated region//WD domain, G-beta repeat	GO:0016192//GO:0015947//GO:0055114//GO:0006886//GO:0006508	vesicle-mediated transport//methane metabolic process//oxidation-reduction process//intracellular protein transport//proteolysis	GO:0004252//GO:0070008//GO:0005515//GO:0005198//GO:0030058	serine-type endopeptidase activity//serine-type exopeptidase activity//protein binding//structural molecule activity//amine dehydrogenase activity	GO:0042597//GO:0030117	periplasmic space//membrane coat	KOG1407	WD40 repeat protein
Cluster-57245.86166	0	150.523	-9.5795	1.2972e-07	0.00033292	2007	573880720	XP_006628562.1	533	2e-51	PREDICTED: zona pellucida sperm-binding protein 3-like [Lepisosteus oculatus]	--	--	--	--	--	--	--	--	--	P79762	305	2.3e-26	Zona pellucida sperm-binding protein 3 OS=Gallus gallus GN=ZP3 PE=1 SV=4	--	--	--	--	--	--	--	--	--	--
Cluster-57245.116220	0	39.6175	-7.6539	1.391e-07	0.00035438	2178	831316185	XP_012690720.1	389	1.1e-34	PREDICTED: homeobox and leucine zipper protein Homez [Clupea harengus]>gi|831316187|ref|XP_012690721.1| PREDICTED: homeobox and leucine zipper protein Homez [Clupea harengus]>gi|831316189|ref|XP_012690722.1| PREDICTED: homeobox and leucine zipper protein Homez [Clupea harengus]	--	--	--	--	--	--	--	--	--	Q8IX15	316	1.3e-27	Homeobox and leucine zipper protein Homez OS=Homo sapiens GN=HOMEZ PE=1 SV=2	PF00046//PF07655//PF05920	Homeobox domain//Secretin N-terminal domain//Homeobox KN domain	GO:0006355//GO:0009297	regulation of transcription, DNA-templated//pilus assembly	GO:0003677	DNA binding	GO:0019867	outer membrane	--	--
Cluster-57245.303197	0	43.4007	-7.7857	1.4159e-07	0.00035812	2427	573898810	XP_006637137.1	1149	9.2e-123	PREDICTED: meteorin-like [Lepisosteus oculatus]	573898809	XM_006637074.1	360	0	PREDICTED: Lepisosteus oculatus meteorin-like (LOC102686435), mRNA	--	--	--	--	Q8C1Q4	673	5.9e-69	Meteorin OS=Mus musculus GN=Metrn PE=1 SV=2	--	--	--	--	--	--	--	--	--	--
Cluster-57245.113219	0	60.4733	-8.2637	1.4862e-07	0.00037318	3219	573909606	XP_006642521.1	3918	0	PREDICTED: ATP-binding cassette sub-family C member 8-like isoform X1 [Lepisosteus oculatus]	573909605	XM_006642458.1	1363	0	PREDICTED: Lepisosteus oculatus ATP-binding cassette sub-family C member 8-like (LOC102684969), transcript variant X1, mRNA	K05032	ABCC8, SUR1	ATP-binding cassette subfamily C (CFTR/MRP) member 8	http://www.genome.jp/dbget-bin/www_bget?ko:K05032	Q09428	3310	0	ATP-binding cassette sub-family C member 8 OS=Homo sapiens GN=ABCC8 PE=1 SV=6	PF00664//PF03193//PF00005//PF13304//PF01637	ABC transporter transmembrane region//Protein of unknown function, DUF258//ABC transporter//AAA domain, putative AbiEii toxin, Type IV TA system//Archaeal ATPase	GO:0055085//GO:0006810	transmembrane transport//transport	GO:0042626//GO:0005524//GO:0003924//GO:0005525//GO:0016887	ATPase activity, coupled to transmembrane movement of substances//ATP binding//GTPase activity//GTP binding//ATPase activity	GO:0016021	integral component of membrane	KOG0054	Multidrug resistance-associated protein/mitoxantrone resistance protein, ABC superfamily
Cluster-57245.264931	0	71.6957	-8.5094	1.6221e-07	0.00040441	1265	564259746	XP_006268793.1	221	1.9e-15	PREDICTED: cystatin-like [Alligator mississippiensis]	--	--	--	--	--	K13899	CST3	cystatin-C	http://www.genome.jp/dbget-bin/www_bget?ko:K13899	P01038	202	1.3e-14	Cystatin OS=Gallus gallus PE=1 SV=2	PF00031	Cystatin domain	--	--	GO:0004869	cysteine-type endopeptidase inhibitor activity	--	--	--	--
Cluster-57245.172854	0	58.4356	-8.2137	1.655e-07	0.00040969	764	--	--	--	--	--	--	--	--	--	--	--	--	--	--	--	--	--	--	--	--	--	--	--	--	--	--	--	--
Cluster-57245.74644	0	43.939	-7.8026	1.6902e-07	0.00041544	3630	573909782	XP_006642609.1	784	2.9e-80	PREDICTED: alpha-ketoglutarate-dependent dioxygenase alkB homolog 3-like [Lepisosteus oculatus]	573909781	XM_006642546.1	209	1.08191e-102	PREDICTED: Lepisosteus oculatus alpha-ketoglutarate-dependent dioxygenase alkB homolog 3-like (LOC102684577), mRNA	K10860	ALKBH3, DEPC1	alpha-ketoglutarate-dependent dioxygenase alkB homolog 3	http://www.genome.jp/dbget-bin/www_bget?ko:K10860	Q32L00	617	2.8e-62	Alpha-ketoglutarate-dependent dioxygenase alkB homolog 3 OS=Bos taurus GN=ALKBH3 PE=2 SV=1	PF03852	DNA mismatch endonuclease Vsr	GO:0006298	mismatch repair	GO:0004519	endonuclease activity	--	--	--	--
Cluster-57245.191804	341.303	12.3769	4.7876	1.7534e-07	0.00042783	1294	53854824	AAU95756.1	979	2.5e-103	proenkephalin [Amia calva]	53854823	AY699826.1	268	6.03751e-136	Amia calva proenkephalin mRNA, complete cds	K18832	PENK	proenkephalin A	http://www.genome.jp/dbget-bin/www_bget?ko:K18832	P50175	677	1.1e-69	Proenkephalin-A OS=Mesocricetus auratus GN=PENK PE=2 SV=1	PF01160	Vertebrate endogenous opioids neuropeptide	GO:0007218	neuropeptide signaling pathway	--	--	--	--	--	--
Cluster-57245.75099	0	45.9062	-7.8667	1.7774e-07	0.00042783	1777	573893940	XP_006634721.1	1211	4.4e-130	PREDICTED: neutrophil cytosol factor 2-like [Lepisosteus oculatus]	557009020	XM_006005464.1	210	1.45849e-103	PREDICTED: Latimeria chalumnae neutrophil cytosolic factor 2 (NCF2), transcript variant X3, mRNA	--	--	--	--	O70145	1045	3.2e-112	Neutrophil cytosol factor 2 OS=Mus musculus GN=Ncf2 PE=1 SV=1	PF13181//PF14604//PF00515//PF05972//PF13174//PF13176//PF00204//PF13374//PF00018//PF13414//PF13371//PF08417	Tetratricopeptide repeat//Variant SH3 domain//Tetratricopeptide repeat//APC 15 residue motif//Tetratricopeptide repeat//Tetratricopeptide repeat//DNA gyrase B//Tetratricopeptide repeat//SH3 domain//TPR repeat//Tetratricopeptide repeat//Pheophorbide a oxygenase	GO:0016055//GO:0006265//GO:0055114	Wnt signaling pathway//DNA topological change//oxidation-reduction process	GO:0005524//GO:0010277//GO:0008013//GO:0005515//GO:0003918//GO:0003677	ATP binding//chlorophyllide a oxygenase [overall] activity//beta-catenin binding//protein binding//DNA topoisomerase type II (ATP-hydrolyzing) activity//DNA binding	GO:0016342	catenin complex	--	--
Cluster-57245.92978	0	46.1255	-7.8736	1.766e-07	0.00042783	2269	573875673	XP_006626144.1	2283	2.7e-254	PREDICTED: sorting nexin-17-like [Lepisosteus oculatus]	573875672	XM_006626081.1	726	0	PREDICTED: Lepisosteus oculatus sorting nexin-17-like (LOC102695957), mRNA	K17929	SNX17	sorting nexin-17	http://www.genome.jp/dbget-bin/www_bget?ko:K17929	Q5RID7	2148	5.1e-240	Sorting nexin-17 OS=Danio rerio GN=snx17 PE=2 SV=1	PF00787	PX domain	--	--	GO:0035091	phosphatidylinositol binding	--	--	KOG3784	Sorting nexin protein SNX27
Cluster-57245.304992	0	38.4694	-7.6114	1.8543e-07	0.00044328	1605	556997816	XP_006002253.1	174	6.9e-10	PREDICTED: apoptosis-associated speck-like protein containing a CARD-like [Latimeria chalumnae]	--	--	--	--	--	--	--	--	--	O15553	137	5.6e-07	Pyrin OS=Homo sapiens GN=MEFV PE=1 SV=1	--	--	--	--	--	--	--	--	--	--
Cluster-57245.183868	0	76.235	-8.5982	2.0265e-07	0.00048117	1979	--	--	--	--	--	--	--	--	--	--	--	--	--	--	--	--	--	--	--	--	--	--	--	--	--	--	--	--
Cluster-57245.162072	0	42.3808	-7.7512	2.0941e-07	0.00049386	2315	642118379	CDQ66228.1	641	7.1e-64	unnamed protein product [Oncorhynchus mykiss]	--	--	--	--	--	K17290	HTATIP2	oxidoreductase	http://www.genome.jp/dbget-bin/www_bget?ko:K17290	Q9BUP3	539	2e-53	Oxidoreductase HTATIP2 OS=Homo sapiens GN=HTATIP2 PE=1 SV=2	PF01118//PF03435	Semialdehyde dehydrogenase, NAD binding domain//Saccharopine dehydrogenase NADP binding domain	GO:0055114	oxidation-reduction process	GO:0016620//GO:0016491//GO:0051287	oxidoreductase activity, acting on the aldehyde or oxo group of donors, NAD or NADP as acceptor//oxidoreductase activity//NAD binding	--	--	--	--
Cluster-57245.243215	62.9947	0	8.6149	2.1698e-07	0.00050827	1358	573894221	XP_006634861.1	641	4.1e-64	PREDICTED: LOW QUALITY PROTEIN: glomulin-like [Lepisosteus oculatus]	556995927	XM_006001611.1	144	5.41517e-67	PREDICTED: Latimeria chalumnae glomulin, FKBP associated protein (GLMN), mRNA	--	--	--	--	Q92990	504	1.3e-49	Glomulin OS=Homo sapiens GN=GLMN PE=1 SV=2	PF07928	Vps54-like protein	GO:0042147	retrograde transport, endosome to Golgi	--	--	--	--	--	--
Cluster-57245.295340	0	58.1362	-8.207	2.3381e-07	0.00054404	826	637340103	XP_008116317.1	185	1.9e-11	PREDICTED: uncharacterized protein LOC103280146 [Anolis carolinensis]	763551300	KP113668.1	70	4.43902e-26	Acipenser baerii lipoprotein lipase (LPL) gene, complete cds	--	--	--	--	--	--	--	--	--	--	--	--	--	--	--	--	--	--
Cluster-57245.117604	336.912	9.81122	5.1013	2.3797e-07	0.00054644	5011	530652552	XP_005312574.1	3577	0	PREDICTED: CD109 antigen [Chrysemys picta bellii]	699630323	XM_009906507.1	52	2.82636e-15	PREDICTED: Picoides pubescens CD109 molecule (CD109), partial mRNA	--	--	--	--	Q6YHK3	3264	0	CD109 antigen OS=Homo sapiens GN=CD109 PE=1 SV=2	PF01835//PF07677//PF00960//PF07678//PF00207	MG2 domain//A-macroglobulin receptor//Neocarzinostatin family//A-macroglobulin complement component//Alpha-2-macroglobulin family	GO:0006952	defense response	GO:0004866//GO:0003677	endopeptidase inhibitor activity//DNA binding	GO:0005576//GO:0005615	extracellular region//extracellular space	KOG1366	Alpha-macroglobulin
Cluster-57245.119249	0	47.193	-7.9055	2.3763e-07	0.00054644	2399	573904049	XP_006639747.1	3006	0	PREDICTED: acetyl-coenzyme A synthetase, cytoplasmic-like [Lepisosteus oculatus]	831315730	XM_012835031.1	606	0	PREDICTED: Clupea harengus acetyl-coenzyme A synthetase, cytoplasmic-like (LOC105906826), mRNA	K01895	ACSS, acs	acetyl-CoA synthetase	http://www.genome.jp/dbget-bin/www_bget?ko:K01895	Q9NR19	2721	1.9e-306	Acetyl-coenzyme A synthetase, cytoplasmic OS=Homo sapiens GN=ACSS2 PE=1 SV=1	PF00501	AMP-binding enzyme	GO:0008152	metabolic process	GO:0003824	catalytic activity	--	--	KOG1175	Acyl-CoA synthetase
Cluster-57245.184964	181.962	13.7729	3.7249	2.5111e-07	0.00057284	1496	--	--	--	--	--	--	--	--	--	--	--	--	--	--	--	--	--	--	--	--	--	--	--	--	--	--	--	--
Cluster-57245.162540	647.971	43.7766	3.889	2.5743e-07	0.00057969	996	13431334	Q9Z1Y3.1	636	1.2e-63	RecName: Full=Cadherin-2; AltName: Full=Neural cadherin; Short=N-cadherin; AltName: CD_antigen=CD325; Flags: Precursor>gi|3983131|gb|AAC83818.1| testicular N-cadherin [Rattus norvegicus]	556997293	XM_006002023.1	404	0	PREDICTED: Latimeria chalumnae cadherin-2-like (LOC102352329), mRNA	K06736	CDH2, NCAD	cadherin 2, type 1, N-cadherin	http://www.genome.jp/dbget-bin/www_bget?ko:K06736	P15116	636	4.7e-65	Cadherin-2 OS=Mus musculus GN=Cdh2 PE=1 SV=2	PF01049	Cadherin cytoplasmic region	GO:0051146//GO:0051291//GO:0007416//GO:0090090//GO:0016339//GO:0032880//GO:0043410//GO:0035023//GO:0050770//GO:0031641//GO:0048514//GO:0016477//GO:0007157//GO:0007156	striated muscle cell differentiation//protein heterooligomerization//synapse assembly//negative regulation of canonical Wnt signaling pathway//calcium-dependent cell-cell adhesion via plasma membrane cell adhesion molecules//regulation of protein localization//positive regulation of MAPK cascade//regulation of Rho protein signal transduction//regulation of axonogenesis//regulation of myelination/…	GO:0005509//GO:0045295//GO:0019901//GO:0032403//GO:0019903//GO:0008013//GO:0045294	calcium ion binding//gamma-catenin binding//protein kinase binding//protein complex binding//protein phosphatase binding//beta-catenin binding//alpha-catenin binding	GO:0016342//GO:0030315//GO:0016324//GO:0016020//GO:0005916//GO:0044456//GO:0030027	catenin complex//T-tubule//apical plasma membrane//membrane//fascia adherens//synapse part//lamellipodium	--	--
Cluster-57245.241443	73.2417	0	8.8307	2.5627e-07	0.00057969	2471	573883193	XP_006629763.1	739	3.3e-75	PREDICTED: UPF0462 protein C4orf33 homolog [Lepisosteus oculatus]	573883192	XM_006629700.1	203	1.58785e-99	PREDICTED: Lepisosteus oculatus UPF0462 protein C4orf33 homolog (LOC102698944), mRNA	--	--	--	--	Q6P2T7	635	1.5e-64	UPF0462 protein C4orf33 homolog OS=Danio rerio GN=zgc:77739 PE=2 SV=1	--	--	--	--	--	--	--	--	--	--
Cluster-57245.261381	132.594	3.85081	5.1126	2.6133e-07	0.00058468	1557	573877368	XP_006626934.1	311	8.7e-26	PREDICTED: protein prenyltransferase alpha subunit repeat-containing protein 1-like [Lepisosteus oculatus]	530342100	KC987090.1	107	2.30491e-46	Acipenser schrenckii microsatellite HLJSX374 sequence	K14137	PTAR1	protein prenyltransferase alpha subunit repeat containing protein 1	http://www.genome.jp/dbget-bin/www_bget?ko:K14137	A3KPW7	302	4e-26	Protein prenyltransferase alpha subunit repeat-containing protein 1 OS=Danio rerio GN=ptar1 PE=2 SV=1	--	--	--	--	--	--	--	--	--	--
Cluster-57245.219928	0	58.0981	-8.2054	2.6313e-07	0.00058497	1840	--	--	--	--	--	--	--	--	--	--	--	--	--	--	--	--	--	--	--	--	--	--	--	--	--	--	--	--
Cluster-57245.144637	58.3359	613.625	-3.3963	2.712e-07	0.00059909	1043	47085789	NP_998232.1	351	1.3e-30	dual specificity protein phosphatase 1 [Danio rerio]>gi|28277750|gb|AAH45494.1| Dual specificity phosphatase 1 [Danio rerio]	573888450	XM_006631932.1	130	2.50401e-59	PREDICTED: Lepisosteus oculatus dual specificity protein phosphatase 1-A-like (LOC102688449), mRNA	K04459	DUSP, MKP	dual specificity MAP kinase phosphatase	http://www.genome.jp/dbget-bin/www_bget?ko:K04459	Q91790	291	5e-25	Dual specificity protein phosphatase 1-A OS=Xenopus laevis GN=dusp1-a PE=1 SV=1	PF00782	Dual specificity phosphatase, catalytic domain	GO:0001706//GO:0000188//GO:0006570//GO:0006470//GO:0042981	endoderm formation//inactivation of MAPK activity//tyrosine metabolic process//protein dephosphorylation//regulation of apoptotic process	GO:0017017//GO:0008138//GO:0004725	MAP kinase tyrosine/serine/threonine phosphatase activity//protein tyrosine/serine/threonine phosphatase activity//protein tyrosine phosphatase activity	GO:0005654	nucleoplasm	--	--
Cluster-57245.95720	55.6949	0.305613	7.4773	2.7652e-07	0.00060701	1111	597806891	XP_007243322.1	1191	5.7e-128	PREDICTED: ubiquitin-like modifier-activating enzyme 5, partial [Astyanax mexicanus]	641751903	XM_005278640.2	300	8.40392e-154	PREDICTED: Chrysemys picta bellii ubiquitin-like modifier activating enzyme 5 (UBA5), mRNA	K12164	UBA5, UBE1DC1	ubiquitin-like modifier-activating enzyme 5	http://www.genome.jp/dbget-bin/www_bget?ko:K12164	Q6IVA4	1166	1.8e-126	Ubiquitin-like modifier-activating enzyme 5 OS=Gallus gallus GN=UBA5 PE=2 SV=1	PF00899	ThiF family	--	--	GO:0008641	small protein activating enzyme activity	--	--	KOG2336	Molybdopterin biosynthesis-related protein
Cluster-57245.242532	376.535	21.7542	4.1153	2.7915e-07	0.00060894	3291	573900698	XP_006638077.1	3765	0	PREDICTED: matrix-remodeling-associated protein 5-like [Lepisosteus oculatus]	573900697	XM_006638014.1	737	0	PREDICTED: Lepisosteus oculatus matrix-remodeling-associated protein 5-like (LOC102687505), mRNA	--	--	--	--	Q9NR99	3286	0	Matrix-remodeling-associated protein 5 OS=Homo sapiens GN=MXRA5 PE=2 SV=3	PF05790//PF05180//PF07354//PF13895	Immunoglobulin C2-set domain//DNL zinc finger//Zona-pellucida-binding protein (Sp38)//Immunoglobulin domain	GO:0007155//GO:0007339	cell adhesion//binding of sperm to zona pellucida	GO:0008270//GO:0005515	zinc ion binding//protein binding	GO:0005576//GO:0016021	extracellular region//integral component of membrane	--	--
Cluster-57245.63495	0	51.5125	-8.0329	2.9709e-07	0.00064406	669	768935028	XP_011607937.1	178	9.9e-11	PREDICTED: uncharacterized protein K02A2.6-like [Takifugu rubripes]	685042600	LN591125.1	40	1.69139e-09	Cyprinus carpio genome assembly common carp genome ,scaffold 000028824	--	--	--	--	--	--	--	--	PF09260	Domain of unknown function (DUF1966)	GO:0005985//GO:0016052//GO:0005982	sucrose metabolic process//carbohydrate catabolic process//starch metabolic process	GO:0004556//GO:0005509	alpha-amylase activity//calcium ion binding	--	--	--	--
Cluster-57245.183228	0	34.4571	-7.4525	3.1025e-07	0.00066844	719	6453297	CAB61326.1	612	5e-61	beta2-microglobulin [Acipenser baerii]	6453288	AJ132766.1	309	5.30743e-159	Acipenser baeri mRNA for beta2-microglobulin	--	--	--	--	Q9PRF8	593	3.3e-60	Beta-2-microglobulin OS=Acipenser baerii GN=b2m PE=2 SV=1	PF13895	Immunoglobulin domain	--	--	GO:0005515	protein binding	--	--	--	--
Cluster-57245.216563	0	61.9798	-8.2998	3.1573e-07	0.00067606	3091	573898822	XP_006637143.1	2005	6.4e-222	PREDICTED: rab11 family-interacting protein 3-like [Lepisosteus oculatus]	573898821	XM_006637080.1	449	0	PREDICTED: Lepisosteus oculatus rab11 family-interacting protein 3-like (LOC102687654), mRNA	K12485	RAB11FIP3_4	Rab11 family-interacting protein 3/4	http://www.genome.jp/dbget-bin/www_bget?ko:K12485	O75154	1555	4e-171	Rab11 family-interacting protein 3 OS=Homo sapiens GN=RAB11FIP3 PE=1 SV=1	PF13833//PF00170//PF06005//PF00036//PF13499//PF13405//PF13202	EF-hand domain pair//bZIP transcription factor//Protein of unknown function (DUF904)//EF hand//EF-hand domain pair//EF-hand domain//EF hand	GO:0000917//GO:0043093//GO:0006355	barrier septum assembly//FtsZ-dependent cytokinesis//regulation of transcription, DNA-templated	GO:0003700//GO:0043565//GO:0005509	transcription factor activity, sequence-specific DNA binding//sequence-specific DNA binding//calcium ion binding	GO:0005667//GO:0005737	transcription factor complex//cytoplasm	KOG0982	Centrosomal protein Nuf
Cluster-57245.134113	41.3176	0	8.0128	3.2253e-07	0.00068227	1210	573901178	XP_006638316.1	789	2.5e-81	PREDICTED: receptor tyrosine-protein kinase erbB-2-like [Lepisosteus oculatus]	657753511	XM_008314037.1	63	5.12557e-22	PREDICTED: Cynoglossus semilaevis v-erb-b2 avian erythroblastic leukemia viral oncogene homolog 2 (erbb2), mRNA	K05083	ERBB2, HER2	receptor tyrosine-protein kinase erbB-2	http://www.genome.jp/dbget-bin/www_bget?ko:K05083	P06494	390	1.9e-36	Receptor tyrosine-protein kinase erbB-2 OS=Rattus norvegicus GN=Erbb2 PE=1 SV=3	--	--	--	--	--	--	--	--	--	--
Cluster-57245.149075	114.458	1344	-3.5545	3.2181e-07	0.00068227	1462	573888451	XP_006631995.1	1271	3.9e-137	PREDICTED: dual specificity protein phosphatase 1-A-like [Lepisosteus oculatus]	573888450	XM_006631932.1	393	0	PREDICTED: Lepisosteus oculatus dual specificity protein phosphatase 1-A-like (LOC102688449), mRNA	K04459	DUSP, MKP	dual specificity MAP kinase phosphatase	http://www.genome.jp/dbget-bin/www_bget?ko:K04459	Q91790	1089	2.1e-117	Dual specificity protein phosphatase 1-A OS=Xenopus laevis GN=dusp1-a PE=1 SV=1	PF00102//PF04179//PF00782//PF05706	Protein-tyrosine phosphatase//Initiator tRNA phosphoribosyl transferase//Dual specificity phosphatase, catalytic domain//Cyclin-dependent kinase inhibitor 3 (CDKN3)	GO:0006470//GO:0006570//GO:0019988	protein dephosphorylation//tyrosine metabolic process//charged-tRNA amino acid modification	GO:0004721//GO:0043399//GO:0008138//GO:0004725	phosphoprotein phosphatase activity//tRNA A64-2'-O-ribosylphosphate transferase activity//protein tyrosine/serine/threonine phosphatase activity//protein tyrosine phosphatase activity	--	--	--	--
Cluster-57245.182306	53.0033	0	8.3716	3.3273e-07	0.00069616	362	--	--	--	--	--	25988942	AF529555.1	47	1.12596e-13	Acipenser fulvescens clone AfuG216 microsatellite sequence	--	--	--	--	--	--	--	--	--	--	--	--	--	--	--	--	--	--
Cluster-57245.295589	0	36.373	-7.5302	3.3309e-07	0.00069616	1789	573886087	XP_006630901.1	1701	6.7e-187	PREDICTED: ectonucleoside triphosphate diphosphohydrolase 1-like [Lepisosteus oculatus]	--	--	--	--	--	K01510	ENTPD1_3_8	apyrase	http://www.genome.jp/dbget-bin/www_bget?ko:K01510	P55772	1399	2.9e-153	Ectonucleoside triphosphate diphosphohydrolase 1 OS=Mus musculus GN=Entpd1 PE=2 SV=1	PF01150	GDA1/CD39 (nucleoside phosphatase) family	--	--	GO:0016787	hydrolase activity	--	--	KOG1386	Nucleoside phosphatase
Cluster-57245.240248	30.7025	0	7.5827	3.3902e-07	0.00070432	1338	--	--	--	--	--	--	--	--	--	--	--	--	--	--	--	--	--	--	PF08039	Mitochondrial proteolipid	--	--	--	--	GO:0005739	mitochondrion	--	--
Cluster-57245.194594	57.2563	0.277061	7.5212	3.458e-07	0.00070652	836	--	--	--	--	--	582040373	KF870575.1	318	6.17015e-164	Acipenser ruthenus forkhead box L2 mRNA, partial cds	--	--	--	--	--	--	--	--	PF03530	Calcium-activated SK potassium channel	GO:0006813	potassium ion transport	GO:0016286	small conductance calcium-activated potassium channel activity	GO:0016021	integral component of membrane	--	--
Cluster-57245.201613	0	57.1127	-8.1807	3.4615e-07	0.00070652	3540	573882822	XP_006629586.1	1392	8.9e-151	PREDICTED: relaxin receptor 1-like [Lepisosteus oculatus]	704157295	XM_010140292.1	150	6.62366e-70	PREDICTED: Buceros rhinoceros silvestris relaxin/insulin-like family peptide receptor 1 (RXFP1), partial mRNA	K04306	RXFP1, LGR7	relaxin family peptide receptor 1	http://www.genome.jp/dbget-bin/www_bget?ko:K04306	Q9HBX9	1173	9.1e-127	Relaxin receptor 1 OS=Homo sapiens GN=RXFP1 PE=1 SV=2	PF07810//PF00001//PF01484//PF00560//PF13855	TMC domain//7 transmembrane receptor (rhodopsin family)//Nematode cuticle collagen N-terminal domain//Leucine Rich Repeat//Leucine rich repeat	GO:0007186	G-protein coupled receptor signaling pathway	GO:0042302//GO:0005515//GO:0004930	structural constituent of cuticle//protein binding//G-protein coupled receptor activity	GO:0016021	integral component of membrane	--	--
Cluster-57245.352093	0	33.7248	-7.4212	3.4263e-07	0.00070652	2489	573879908	XP_006628166.1	919	4.4e-96	PREDICTED: remodeling and spacing factor 1-like [Lepisosteus oculatus]	634848346	XM_007940900.1	92	8.10154e-38	PREDICTED: Orycteropus afer afer remodeling and spacing factor 1 (RSF1), mRNA	K11657	RSF1	remodeling and spacing factor 1	http://www.genome.jp/dbget-bin/www_bget?ko:K11657	Q96T23	459	4e-44	Remodeling and spacing factor 1 OS=Homo sapiens GN=RSF1 PE=1 SV=2	PF00628	PHD-finger	--	--	GO:0005515	protein binding	--	--	--	--
Cluster-57245.161700	545.517	1.16336	8.873	3.5287e-07	0.00071606	957	--	--	--	--	--	--	--	--	--	--	--	--	--	--	--	--	--	--	--	--	--	--	--	--	--	--	--	--
Cluster-57245.229725	46.999	2.34398	4.3301	3.5522e-07	0.00071666	1924	573875824	XP_006626212.1	1983	1.4e-219	PREDICTED: cannabinoid receptor type 1A-like isoform X1 [Lepisosteus oculatus]	602289	U17985.1	372	0	MMU17985 Mus musculus brain-type cannabinoid receptor mRNA, complete cds	K04277	CNR1	cannabinoid receptor 1	http://www.genome.jp/dbget-bin/www_bget?ko:K04277	Q98894	1756	1.2e-194	Cannabinoid receptor type 1A OS=Takifugu rubripes GN=cnr1a PE=3 SV=1	PF00001	7 transmembrane receptor (rhodopsin family)	GO:0007186	G-protein coupled receptor signaling pathway	GO:0004930	G-protein coupled receptor activity	GO:0016021	integral component of membrane	--	--
Cluster-57245.104006	185.298	0.611226	8.2849	3.6409e-07	0.00073034	1784	573881136	XP_006628766.1	1647	1.2e-180	PREDICTED: aromatase-like [Lepisosteus oculatus]	510813085	KC417317.1	1224	0	Acipenser schrenckii cytochrome P450 aromatase (CYP19) mRNA, complete cds	K07434	CYP19A	aromatase	http://www.genome.jp/dbget-bin/www_bget?ko:K07434	Q6QHT9	1516	7.7e-167	Aromatase OS=Anguilla japonica GN=cyp19a1 PE=2 SV=1	PF00067	Cytochrome P450	GO:0055114	oxidation-reduction process	GO:0005506//GO:0020037//GO:0016705	iron ion binding//heme binding//oxidoreductase activity, acting on paired donors, with incorporation or reduction of molecular oxygen	--	--	KOG0157	Cytochrome P450 CYP4/CYP19/CYP26 subfamilies
Cluster-57245.137837	528.119	43.4716	3.6032	3.7451e-07	0.00074695	5908	573899390	XP_006637426.1	2524	8.1e-282	PREDICTED: extracellular serine/threonine protein kinase FAM20C-like [Lepisosteus oculatus]	573899389	XM_006637363.1	609	0	PREDICTED: Lepisosteus oculatus extracellular serine/threonine protein kinase FAM20C-like (LOC102693314), mRNA	--	--	--	--	Q5MJS3	2118	4e-236	Extracellular serine/threonine protein kinase FAM20C OS=Mus musculus GN=Fam20c PE=1 SV=1	PF03401//PF03445	Tripartite tricarboxylate transporter family receptor//Putative nucleotidyltransferase DUF294	--	--	GO:0008773	[protein-PII] uridylyltransferase activity	GO:0030288	outer membrane-bounded periplasmic space	KOG3829	Uncharacterized conserved protein
Cluster-62692.1	43.2031	0	8.0696	3.7807e-07	0.00074975	1525	--	--	--	--	--	--	--	--	--	--	--	--	--	--	--	--	--	--	--	--	--	--	--	--	--	--	--	--
Cluster-57245.349307	37.4087	0	7.8625	3.9903e-07	0.00078685	2357	557018247	XP_006009506.1	1137	2.2e-121	PREDICTED: ankyrin repeat and SOCS box protein 11 isoform X2 [Latimeria chalumnae]	--	--	--	--	--	K10333	ASB11	ankyrin repeat and SOCS box protein 11	http://www.genome.jp/dbget-bin/www_bget?ko:K10333	Q3SZE4	982	8.5e-105	Ankyrin repeat and SOCS box protein 11 OS=Bos taurus GN=ASB11 PE=2 SV=1	PF00023//PF07525//PF13606	Ankyrin repeat//SOCS box//Ankyrin repeat	GO:0035556	intracellular signal transduction	GO:0005515	protein binding	--	--	--	--
Cluster-57245.154781	43.4473	0	8.0834	4.0863e-07	0.00079927	987	--	--	--	--	--	--	--	--	--	--	--	--	--	--	--	--	--	--	--	--	--	--	--	--	--	--	--	--
Cluster-57245.315097	0	35.9806	-7.5152	4.099e-07	0.00079927	1436	780020994	XP_011665114.1	212	2.4e-14	PREDICTED: stress response protein NST1 isoform X3 [Strongylocentrotus purpuratus]	--	--	--	--	--	--	--	--	--	--	--	--	--	PF04811	Sec23/Sec24 trunk domain	GO:0006888//GO:0006886	ER to Golgi vesicle-mediated transport//intracellular protein transport	--	--	GO:0030127	COPII vesicle coat	--	--
Cluster-57245.258995	45.6389	0	8.1549	4.2712e-07	0.0008282	1509	556950739	XP_005987748.1	209	5.7e-14	PREDICTED: insulin-like growth factor I-A-like [Latimeria chalumnae]	--	--	--	--	--	--	--	--	--	P16501	166	2.3e-10	Insulin-like growth factor I-A OS=Xenopus laevis GN=igf1-a PE=2 SV=2	PF00049//PF05482	Insulin/IGF/Relaxin family//Serendipity locus alpha protein (SRY-A)	GO:0007349//GO:0007165	cellularization//signal transduction	GO:0005179	hormone activity	GO:0005576//GO:0016020//GO:0005737	extracellular region//membrane//cytoplasm	--	--
Cluster-57245.240795	718.027	3.6018	7.6296	4.2984e-07	0.00082887	2118	597743725	XP_007233933.1	466	1.3e-43	PREDICTED: ninjurin-2 [Astyanax mexicanus]	620958427	XM_001510899.2	122	1.44702e-54	PREDICTED: Ornithorhynchus anatinus ninjurin 2 (NINJ2), mRNA	--	--	--	--	Q9NZG7	353	6.6e-32	Ninjurin-2 OS=Homo sapiens GN=NINJ2 PE=1 SV=1	PF04923	Ninjurin	GO:0007155//GO:0042246	cell adhesion//tissue regeneration	--	--	GO:0016021	integral component of membrane	--	--
[truncated: 548 more rows]

## Sheet: Table S5
Table S5. Raw qRT-PCR data of foxl2, cyp19a1 and hsd17b1 in the three comparison groups including female vs. male gonads at 30 dph, female vs. male gonads at 80 dph and female vs. male gonads at 180 dph.
[truncated: 217 more rows]

[truncated: 4 more sheets: Table S6, Table S7, Table S8, Table S9]
